# Supplementary material for: Feature optimization in high dimensional chemical space: statistical and data mining solutions
Source: BMC Res Notes. 2018 Jul 13;11:463. doi: 10.1186/s13104-018-3535-y (PMC6044099; doi:10.1186/s13104-018-3535-y)
Supplement: Supplementary file 6 — Additional file 6: Table S6. The screening results of the test set with PCAD against training set. The panel selection scores are also given at the rightmost column. [file 13104_2018_3535_MOESM6_ESM.xlsx]

## Sheet: Screening test set-panel  
					Additional Table 6: Screening of test set using PCAD against test set
	Molecule ID	Set-1	Set-2	Set-3	Set-4	Set-5	Set-6	Set-7	Set-8	Set-9	Set-10	Set-11	Set-12	Set-14	Set-15	Panel selection Score
1	24761366	O	O	O	O	O	O	O	P	P	O	P	P	P	P	6
2	16396156	P	O	O	O	O	O	O	P	P	O	O	P	P	P	6
3	16187054	P	O	O	O	O	O	O	P	P	P	P	O	P	P	7
4	12425557	P	P	O	P	P	O	O	P	P	P	O	P	P	P	10
5	9662480	P	P	O	O	O	O	O	O	P	P	O	O	O	P	5
6	6868901	P	P	O	O	O	O	O	P	P	P	P	P	P	P	9
7	6602755	P	P	O	O	O	O	O	P	P	P	O	P	P	P	8
8	6537375	P	P	O	O	O	O	O	P	P	P	O	P	P	P	8
9	6484377	P	P	P	O	O	O	P	P	P	P	P	P	P	P	11
10	6469521	P	P	O	O	O	O	O	P	P	P	P	P	P	P	9
11	6419976	P	P	O	O	O	O	O	P	P	O	O	P	P	P	7
12	6348160	P	P	O	O	O	O	O	P	P	P	O	P	P	P	8
13	5767482	P	P	O	O	O	P	O	P	P	P	O	P	P	P	9
14	5717398	P	P	O	O	O	O	O	P	O	P	P	P	P	P	8
15	5433262	P	P	O	O	O	O	O	P	P	O	O	O	P	P	6
16	5413038	P	P	O	O	O	O	P	O	P	O	O	P	P	P	7
17	5351116	P	P	O	O	O	P	P	P	P	O	P	P	P	P	10
18	5349753	P	P	O	O	O	P	O	P	P	O	O	P	P	P	8
19	5348249	P	P	O	O	O	O	O	P	P	O	O	P	P	P	7
20	5308351	P	P	O	O	O	O	O	P	P	O	P	O	P	P	7
21	5210304	P	P	P	O	O	O	P	P	P	O	P	P	P	P	10
22	4880974	P	P	O	O	O	O	O	P	O	O	O	P	P	P	6
23	4653997	P	P	O	O	O	O	O	O	O	O	O	O	P	P	4
24	3243735	P	P	P	O	P	O	O	P	O	O	P	P	P	P	9
25	2985532	P	P	P	P	P	O	O	P	O	O	O	P	P	P	8
26	2851304	P	P	P	P	P	P	O	O	O	O	O	P	P	P	9
27	2767330	P	P	P	P	P	O	O	P	O	O	O	P	P	P	9
28	2568591	P	P	P	P	P	P	O	O	O	O	O	P	P	P	9
29	2322773	P	P	P	P	P	P	O	P	O	O	O	P	P	P	9
30	2314694	P	P	P	P	P	P	P	O	O	O	O	P	P	P	10
31	2260658	P	P	P	P	P	O	O	O	O	P	O	O	O	P	7
32	2233682	P	P	P	P	P	P	O	O	O	O	O	O	P	P	8
33	2196832	P	P	P	P	P	P	O	O	O	O	O	O	P	P	8
34	2166675	P	P	P	P	P	P	P	O	O	O	O	P	P	P	10
35	2084198	P	P	P	P	P	P	P	P	O	O	O	P	P	P	11
36	1898255	P	P	P	P	P	P	P	O	O	O	O	O	P	P	9
37	1116221	P	P	P	P	P	P	P	P	P	O	P	O	P	P	12
38	1088432	P	P	P	P	P	P	P	P	P	P	P	O	P	P	13
39	900061	P	O	P	P	O	P	P	P	O	P	O	P	O	P	9
40	897120	P	P	P	P	P	P	P	P	P	O	P	P	P	P	13
41	893017	P	P	P	P	P	P	P	P	P	P	P	P	P	P	14
42	877474	P	P	P	P	P	P	P	P	P	O	P	P	P	P	13
43	828003	P	P	P	P	P	P	P	P	P	P	O	P	O	P	12
44	793586	P	O	P	P	O	P	P	P	O	P	O	P	O	P	9
45	789893	P	P	P	P	P	P	P	P	P	P	P	P	O	P	13
46	763880	P	P	P	P	P	P	P	P	P	P	P	P	P	P	14
47	754796	P	P	P	P	P	P	P	P	P	P	O	P	O	P	12
48	732622	P	P	P	P	P	O	P	P	P	O	P	P	O	P	11
49	727588	P	P	P	P	O	P	P	O	O	P	O	P	O	P	9
50	700561	P	P	P	P	P	P	P	P	P	P	P	P	O	P	13
51	665033	P	P	P	P	P	P	P	P	P	P	P	P	O	O	12
52	659508	P	P	P	P	P	P	P	P	P	O	O	P	O	O	10
53	646533	P	P	P	P	P	P	P	P	P	P	P	P	O	O	12
54	645254	P	P	P	P	P	P	P	P	P	P	P	P	O	O	12
55	459117	P	P	P	P	P	P	P	P	P	P	P	P	O	O	12
56	387104	P	P	P	P	P	P	P	P	P	P	P	P	O	O	12
57	379337	P	P	P	P	P	P	P	P	P	P	P	P	O	O	12
58	3194	P	P	P	P	P	P	P	P	P	O	P	P	O	O	11
59	46912210	O	O	O	O	O	O	O	P	O	O	O	O	P	P	3
60	46912208	O	O	O	O	O	O	O	O	O	O	P	O	P	P	3
61	46912207	O	O	O	O	O	O	O	O	O	O	O	O	P	P	2
62	46912206	O	O	O	O	O	O	P	O	O	O	O	O	P	P	3
63	46912204	O	O	O	O	O	O	O	P	O	O	P	O	P	P	4
64	46912203	O	O	O	O	O	O	O	P	O	O	O	O	P	P	3
65	46912202	O	O	O	O	O	O	O	P	O	O	P	O	P	P	4
66	44640164	O	O	O	O	O	O	O	P	O	O	P	O	P	P	4
67	44640163	O	O	O	O	O	O	O	O	O	O	O	O	O	O	0
68	44623918	O	O	O	O	O	O	O	P	O	O	O	O	P	P	3
69	44623917	O	O	O	O	O	O	O	P	O	O	O	O	P	P	3
70	44623911	O	O	O	O	O	O	O	P	O	O	O	O	P	P	3
71	44623909	O	O	O	O	O	O	O	P	O	O	O	O	P	P	3
72	44623902	O	O	O	O	O	O	O	P	O	O	O	O	P	P	3
73	44623898	O	O	O	O	O	O	O	P	O	O	O	O	P	P	3
74	44623896	O	O	O	O	O	O	O	P	O	O	O	O	P	P	3
75	44623894	O	O	O	O	O	O	O	P	O	O	O	O	P	P	3
76	44246496	O	O	O	O	O	O	P	P	P	O	O	P	P	P	6
77	43083207	O	O	O	O	O	O	O	P	O	O	O	O	P	P	3
78	43083206	O	O	O	O	O	O	O	P	O	O	O	O	P	P	3
79	43083196	O	O	O	O	O	O	O	P	O	O	O	O	P	P	3
80	28826204	O	O	O	O	O	O	O	P	O	O	O	O	P	P	3
81	14765032	O	O	O	O	O	O	O	P	O	O	O	O	P	P	3
82	14765027	O	O	O	O	O	O	O	P	O	O	O	O	P	P	3
83	14765026	O	O	O	O	O	O	O	P	O	O	O	O	P	P	3
84	3331835	P	O	P	O	P	O	O	O	O	O	O	O	P	P	5
85	3243985	P	P	P	O	P	O	O	P	P	O	O	P	P	P	9
86	2883824	P	O	P	O	P	O	O	O	O	O	O	O	P	P	5
87	892507	P	O	P	P	P	P	P	P	O	P	P	P	O	P	11
88	790225	P	O	P	P	P	P	P	P	O	P	P	P	O	P	11
89	790224	P	O	P	P	P	P	P	P	O	O	P	P	O	P	10
90	790223	P	O	P	P	P	P	P	P	O	P	P	P	O	P	11
91	786873	P	O	P	P	P	P	P	P	O	O	P	P	O	P	10
92	747902	P	O	P	P	P	P	P	P	O	O	P	P	O	P	10
93	706526	P	O	P	P	P	P	P	P	O	O	P	P	O	P	10
94	686407	P	O	P	P	P	P	P	P	O	O	P	P	O	P	10
95	652675	P	O	P	P	P	P	P	P	O	O	P	P	O	O	9
																Selected by 10 or above = 34
				P - Refers screened out as active
				O - Refers screened out as inactive
