# Supplementary material for: Feature optimization in high dimensional chemical space: statistical and data mining solutions
Source: BMC Res Notes. 2018 Jul 13;11:463. doi: 10.1186/s13104-018-3535-y (PMC6044099; doi:10.1186/s13104-018-3535-y)
Supplement: Supplementary file 7 — Additional file 7: Table S10. Weighted burden number descriptor values (PCAD) of FDA approved drugs and that of PubChem molecules which were enlisted in Table 3. [file 13104_2018_3535_MOESM7_ESM.xlsx]

## Sheet: Sheet1
	Comparison of molecular descriptor values : FDA approved drugs with molecule showing similarity
PubChem CID/ Compound Name	WBN_GC_H_0.75	WBN_GC_L_1.00	WBN_GC_H_1.00	WBN_EN_L_0.50	WBN_EN_L_0.75	WBN_EN_H_0.75	WBN_EN_L_1.00	WBN_EN_H_1.00	WBN_LP_L_0.50	WBN_LP_H_0.50	WBN_LP_L_0.75	WBN_LP_H_0.75	WBN_LP_L_1.00	WBN_LP_H_1.00
Sodium stibogluconate	2.29261	-2.70235	3.05682	-1.12184	-1.76356	2.70735	-2.42032	3.45479	-1.52252	1.45668	-2.18946	2.21165	-2.86005	2.97101
3194	2.53462	-3.17524	3.3795	-1.56785	-2.35668	2.69453	-3.14692	3.51566	-1.50152	1.93727	-2.23898	2.77018	-3.00393	3.60783
Sitamaquine	2.92023	-3.49773	3.80959	-1.70804	-2.58073	2.84748	-3.4564	3.7401	-1.68306	1.98728	-2.54082	2.88176	-3.41084	3.78139
387104	2.81629	-3.47638	3.69928	-1.67554	-2.53274	2.93639	-3.39377	3.79166	-1.58658	2.06267	-2.42442	2.94938	-3.27979	3.84112
828003	2.80997	-3.6075	3.69448	-1.56521	-2.35587	3.04722	-3.14821	3.94193	-1.6604	1.99174	-2.45144	2.88868	-3.26073	3.79275
Quinacrine	3.01113	-3.61785	3.94719	-1.76849	-2.67391	2.96744	-3.5824	3.90289	-1.72566	2.08051	-2.62002	3.01725	-3.52474	3.95881
646533	2.93549	-3.49589	3.84359	-1.67945	-2.53866	3.0167	-3.40143	3.92553	-1.61794	2.09455	-2.45509	3.01518	-3.30989	3.93916
Pentamidine	3.8093	-3.1735	4.4932	-1.55952	-2.3492	2.65678	-3.14095	3.47344	-1.43271	1.90831	-2.20808	2.73896	-2.99502	3.57329
5351116	3.67018	-3.09179	4.34824	-1.59065	-2.39551	2.75176	-3.20245	3.55913	-1.49491	1.97871	-2.24777	2.81819	-3.03405	3.66071
