# Supplementary material for: Feature optimization in high dimensional chemical space: statistical and data mining solutions
Source: BMC Res Notes. 2018 Jul 13;11:463. doi: 10.1186/s13104-018-3535-y (PMC6044099; doi:10.1186/s13104-018-3535-y)
Supplement: Supplementary file 9 — Additional file 9: Table S9. PubChem high throughput screen results of 3-(1H-1,3-Benzadiol-2-yl)quinoline and 2-(4-Methoxyphenyl)-7-methylimidazo[1,2-a]pyridine. [file 13104_2018_3535_MOESM9_ESM.xlsx]

## Sheet: bioassay activity
PUBCHEM_RESULT_TAG	PUBCHEM_SID	PUBCHEM_CID	PUBCHEM_ACTIVITY_OUTCOME	PUBCHEM_ACTIVITY_SCORE	PUBCHEM_ACTIVITY_URL	PUBCHEM_ASSAYDATA_COMMENT	Phenotype	Potency	Efficacy	Analysis Comment	Curve_Description	Fit_LogAC50	Fit_HillSlope	Fit_R2	Fit_InfiniteActivity	Fit_ZeroActivity	Fit_CurveClass	Excluded_Points	Max_Response	Activity at 0.0000068511 uM	Activity at 0.0000137022 uM	Activity at 0.0000274044 uM	Activity at 0.0000548089 uM	Activity at 0.0001096177 uM	Activity at 0.0002192355 uM	Activity at 0.0003531491 uM	Activity at 0.0009451277 uM	Activity at 0.00175 uM	Activity at 0.00307 uM	Activity at 0.00702 uM	Activity at 0.010 uM	Activity at 0.026 uM	Activity at 0.028 uM	Activity at 0.072 uM	Activity at 0.112 uM	Activity at 0.233 uM	Activity at 0.449 uM	Activity at 0.758 uM	Activity at 2.029 uM	Activity at 3.592 uM	Activity at 6.601 uM	Activity at 14.37 uM	Activity at 21.47 uM	Activity at 57.47 uM	Compound QC
RESULT_TYPE							STRING	FLOAT	FLOAT	STRING	STRING	FLOAT	FLOAT	FLOAT	FLOAT	FLOAT	FLOAT	STRING	FLOAT	FLOAT	FLOAT	FLOAT	FLOAT	FLOAT	FLOAT	FLOAT	FLOAT	FLOAT	FLOAT	FLOAT	FLOAT	FLOAT	FLOAT	FLOAT	FLOAT	FLOAT	FLOAT	FLOAT	FLOAT	FLOAT	FLOAT	FLOAT	FLOAT	FLOAT	STRING
RESULT_DESCR							Indicates type of activity observed: inhibitor, activator, fluorescent, cytotoxic, inactive, or inconclusive.	Concentration at which compound exhibits half-maximal efficacy, AC50. Extrapolated AC50s also include the highest efficacy observed and the concentration of compound at which it was observed.	Maximal efficacy of compound, reported as a percentage of control. These values are estimated based on fits of the Hill equation to the dose-response curves.	Annotation/notes on a particular compound's data or its analysis.	A description of dose-response curve quality. A complete curve has two observed asymptotes; a partial curve may not have attained its second asymptote at the highest concentration tested. High efficacy curves exhibit efficacy greater than 80% of control. Partial efficacies are statistically significant, but below 80% of control.	The logarithm of the AC50 from a fit of the data to the Hill equation (calculated based on Molar Units).	The Hill slope from a fit of the data to the Hill equation.	R^2 fit value of the curve. Closer to 1.0 equates to better Hill equation fit.	The asymptotic efficacy from a fit of the data to the Hill equation.	Efficacy at zero concentration of compound from a fit of the data to the Hill equation.	Numerical encoding of curve description for the fitted Hill equation.	Which dose-response titration points were excluded from analysis based on outlier analysis. Each number represents whether a titration point was (1) or was not (0) excluded, for the titration series going from smallest to highest compound concentrations.	Maximum activity observed for compound (usually at highest concentration tested).	% Activity at given concentration.	% Activity at given concentration.	% Activity at given concentration.	% Activity at given concentration.	% Activity at given concentration.	% Activity at given concentration.	% Activity at given concentration.	% Activity at given concentration.	% Activity at given concentration.	% Activity at given concentration.	% Activity at given concentration.	% Activity at given concentration.	% Activity at given concentration.	% Activity at given concentration.	% Activity at given concentration.	% Activity at given concentration.	% Activity at given concentration.	% Activity at given concentration.	% Activity at given concentration.	% Activity at given concentration.	% Activity at given concentration.	% Activity at given concentration.	% Activity at given concentration.	% Activity at given concentration.	% Activity at given concentration.	NCGC designation for data stage: &apos;qHTS&apos;, &apos;qHTS Verification&apos;, &apos;Secondary Profiling&apos;
RESULT_UNIT								MICROMOLAR	PERCENT			NONE	NONE	NONE	PERCENT	PERCENT	NONE		PERCENT	PERCENT	PERCENT	PERCENT	PERCENT	PERCENT	PERCENT	PERCENT	PERCENT	PERCENT	PERCENT	PERCENT	PERCENT	PERCENT	PERCENT	PERCENT	PERCENT	PERCENT	PERCENT	PERCENT	PERCENT	PERCENT	PERCENT	PERCENT	PERCENT	PERCENT
RESULT_IS_ACTIVE_CONCENTRATION								TRUE
RESULT_ATTR_CONC_MICROMOL																				6.85e-06	1.37e-05	2.74e-05	5.48e-05	0.000109618	0.000219235	0.000353149	0.000945128	0.00175388	0.00307465	0.00701554	0.0100023	0.0262786	0.0280621	0.0716416	0.112249	0.233062	0.448994	0.758186	2.02912	3.59195	6.60105	14.3678	21.4743	57.4713
3-(1H-1,3-Benzadiol-2-yl)quinoline	844221	646533	Active	43			Inhibitor	9.1905	91.0243		Partial curve; high efficacy	-5.0367	1.331	0.9858	-96.626	-5.6017	-2.1	0 0 0 0 0 0 0 0 0 0 0 0	-89.4685							-4.656	-6.4301		-8.4415		-12.2601	-6.397		-1.9589		-3.1068		-5.9624	-14.8965		-46.4759		-69.1089	-89.4685	QC'd by DPISMR
2-(4-Methoxyphenyl)-7-methylimidazo[1,2-a]pyridine	24780521	828003	Active	83			Inhibitor	9.1905	98.4389		Complete curve; high efficacy	-5.0367	2.2526	0.9937	-96.9296	1.5093	-1.1	0 0 0 0 0 0 0 0 0 0 0 0	-94.4733							-0.5375	-4.2243		3.4773		-1.2039	3.9589		6.1472		2.4436		3.4628	-2.8266		-28.4591		-82.3995	-94.4733	QC'd by null
