# Supplementary material for: Feature optimization in high dimensional chemical space: statistical and data mining solutions
Source: BMC Res Notes. 2018 Jul 13;11:463. doi: 10.1186/s13104-018-3535-y (PMC6044099; doi:10.1186/s13104-018-3535-y)
Supplement: Supplementary file 11 — Additional file 11. The 14 training sets used for study which is derived from AID 1721, a high throughput screened, confirmatory bioassay dataset on pyruvate kinase protein target of Leishmania mexicana. Training sets are given as ARFF file and have 179 molecular descriptors generated using PowerMV. [file 13104_2018_3535_MOESM11_ESM.arff]

@relation 'test set whole descriptor'

@attribute Row numeric
@attribute NEG_01_NEG numeric
@attribute NEG_02_NEG numeric
@attribute NEG_03_NEG numeric
@attribute NEG_04_NEG numeric
@attribute NEG_05_NEG numeric
@attribute NEG_06_NEG numeric
@attribute NEG_07_NEG numeric
@attribute NEG_01_POS numeric
@attribute NEG_02_POS numeric
@attribute NEG_03_POS numeric
@attribute NEG_04_POS numeric
@attribute NEG_05_POS numeric
@attribute NEG_06_POS numeric
@attribute NEG_07_POS numeric
@attribute NEG_01_HBD numeric
@attribute NEG_02_HBD numeric
@attribute NEG_03_HBD numeric
@attribute NEG_04_HBD numeric
@attribute NEG_05_HBD numeric
@attribute NEG_06_HBD numeric
@attribute NEG_07_HBD numeric
@attribute NEG_01_HBA numeric
@attribute NEG_02_HBA numeric
@attribute NEG_03_HBA numeric
@attribute NEG_04_HBA numeric
@attribute NEG_05_HBA numeric
@attribute NEG_06_HBA numeric
@attribute NEG_07_HBA numeric
@attribute NEG_01_ARC numeric
@attribute NEG_02_ARC numeric
@attribute NEG_03_ARC numeric
@attribute NEG_04_ARC numeric
@attribute NEG_05_ARC numeric
@attribute NEG_06_ARC numeric
@attribute NEG_07_ARC numeric
@attribute NEG_01_HYP numeric
@attribute NEG_02_HYP numeric
@attribute NEG_03_HYP numeric
@attribute NEG_04_HYP numeric
@attribute NEG_05_HYP numeric
@attribute NEG_06_HYP numeric
@attribute NEG_07_HYP numeric
@attribute POS_01_POS numeric
@attribute POS_02_POS numeric
@attribute POS_03_POS numeric
@attribute POS_04_POS numeric
@attribute POS_05_POS numeric
@attribute POS_06_POS numeric
@attribute POS_07_POS numeric
@attribute POS_01_HBD numeric
@attribute POS_02_HBD numeric
@attribute POS_03_HBD numeric
@attribute POS_04_HBD numeric
@attribute POS_05_HBD numeric
@attribute POS_06_HBD numeric
@attribute POS_07_HBD numeric
@attribute POS_01_HBA numeric
@attribute POS_02_HBA numeric
@attribute POS_03_HBA numeric
@attribute POS_04_HBA numeric
@attribute POS_05_HBA numeric
@attribute POS_06_HBA numeric
@attribute POS_07_HBA numeric
@attribute POS_01_ARC numeric
@attribute POS_02_ARC numeric
@attribute POS_03_ARC numeric
@attribute POS_04_ARC numeric
@attribute POS_05_ARC numeric
@attribute POS_06_ARC numeric
@attribute POS_07_ARC numeric
@attribute POS_01_HYP numeric
@attribute POS_02_HYP numeric
@attribute POS_03_HYP numeric
@attribute POS_04_HYP numeric
@attribute POS_05_HYP numeric
@attribute POS_06_HYP numeric
@attribute POS_07_HYP numeric
@attribute HBD_01_HBD numeric
@attribute HBD_02_HBD numeric
@attribute HBD_03_HBD numeric
@attribute HBD_04_HBD numeric
@attribute HBD_05_HBD numeric
@attribute HBD_06_HBD numeric
@attribute HBD_07_HBD numeric
@attribute HBD_01_HBA numeric
@attribute HBD_02_HBA numeric
@attribute HBD_03_HBA numeric
@attribute HBD_04_HBA numeric
@attribute HBD_05_HBA numeric
@attribute HBD_06_HBA numeric
@attribute HBD_07_HBA numeric
@attribute HBD_01_ARC numeric
@attribute HBD_02_ARC numeric
@attribute HBD_03_ARC numeric
@attribute HBD_04_ARC numeric
@attribute HBD_05_ARC numeric
@attribute HBD_06_ARC numeric
@attribute HBD_07_ARC numeric
@attribute HBD_01_HYP numeric
@attribute HBD_02_HYP numeric
@attribute HBD_03_HYP numeric
@attribute HBD_04_HYP numeric
@attribute HBD_05_HYP numeric
@attribute HBD_06_HYP numeric
@attribute HBD_07_HYP numeric
@attribute HBA_01_HBA numeric
@attribute HBA_02_HBA numeric
@attribute HBA_03_HBA numeric
@attribute HBA_04_HBA numeric
@attribute HBA_05_HBA numeric
@attribute HBA_06_HBA numeric
@attribute HBA_07_HBA numeric
@attribute HBA_01_ARC numeric
@attribute HBA_02_ARC numeric
@attribute HBA_03_ARC numeric
@attribute HBA_04_ARC numeric
@attribute HBA_05_ARC numeric
@attribute HBA_06_ARC numeric
@attribute HBA_07_ARC numeric
@attribute HBA_01_HYP numeric
@attribute HBA_02_HYP numeric
@attribute HBA_03_HYP numeric
@attribute HBA_04_HYP numeric
@attribute HBA_05_HYP numeric
@attribute HBA_06_HYP numeric
@attribute HBA_07_HYP numeric
@attribute ARC_01_ARC numeric
@attribute ARC_02_ARC numeric
@attribute ARC_03_ARC numeric
@attribute ARC_04_ARC numeric
@attribute ARC_05_ARC numeric
@attribute ARC_06_ARC numeric
@attribute ARC_07_ARC numeric
@attribute ARC_01_HYP numeric
@attribute ARC_02_HYP numeric
@attribute ARC_03_HYP numeric
@attribute ARC_04_HYP numeric
@attribute ARC_05_HYP numeric
@attribute ARC_06_HYP numeric
@attribute ARC_07_HYP numeric
@attribute HYP_01_HYP numeric
@attribute HYP_02_HYP numeric
@attribute HYP_03_HYP numeric
@attribute HYP_04_HYP numeric
@attribute HYP_05_HYP numeric
@attribute HYP_06_HYP numeric
@attribute HYP_07_HYP numeric
@attribute WBN_GC_L_0.25 numeric
@attribute WBN_GC_H_0.25 numeric
@attribute WBN_GC_L_0.50 numeric
@attribute WBN_GC_H_0.50 numeric
@attribute WBN_GC_L_0.75 numeric
@attribute WBN_GC_H_0.75 numeric
@attribute WBN_GC_L_1.00 numeric
@attribute WBN_GC_H_1.00 numeric
@attribute WBN_EN_L_0.25 numeric
@attribute WBN_EN_H_0.25 numeric
@attribute WBN_EN_L_0.50 numeric
@attribute WBN_EN_H_0.50 numeric
@attribute WBN_EN_L_0.75 numeric
@attribute WBN_EN_H_0.75 numeric
@attribute WBN_EN_L_1.00 numeric
@attribute WBN_EN_H_1.00 numeric
@attribute WBN_LP_L_0.25 numeric
@attribute WBN_LP_H_0.25 numeric
@attribute WBN_LP_L_0.50 numeric
@attribute WBN_LP_H_0.50 numeric
@attribute WBN_LP_L_0.75 numeric
@attribute WBN_LP_H_0.75 numeric
@attribute WBN_LP_L_1.00 numeric
@attribute WBN_LP_H_1.00 numeric
@attribute XLogP numeric
@attribute PSA numeric
@attribute NumRot numeric
@attribute NumHBA numeric
@attribute NumHBD numeric
@attribute MW numeric
@attribute BBB numeric
@attribute BadGroup numeric
@attribute Class {Inactive,Active}

@data
24761366,0,0,0,0,0,0,0,0,0,0,0,0,0,0,0,0,0,0,0,0,0,0,0,0,0,0,0,0,0,1,0,0,0,0,0,0,0,0,0,0,0,0,0,0,0,0,0,0,0,0,0,0,0,0,0,0,0,0,0,0,0,0,0,0,0,0,0,0,0,0,0,0,0,0,0,0,0,0,0,0,0,0,0,0,0,0,0,0,0,0,0,0,0,0,0,0,0,0,0,0,0,0,0,0,0,0,0,0,0,0,1,1,0,0,1,1,1,1,0,0,0,0,0,0,0,0,0,0,0,0,1,0,0,0,0,0,0,0,0,0,0,0,0,0,0,0,0,-1.53942,2.08706,-1.89127,2.49167,-2.51798,3.1145,-3.2851,3.93389,-0.808587,1.25872,-1.63858,2.00709,-2.47698,2.85936,-3.31928,3.73616,-0.875374,1.12476,-1.66462,1.97759,-2.48895,2.85238,-3.32396,3.73603,2.882,91.75,4,6,1,369.76,0,1,Inactive
16396156,1,0,0,0,0,0,0,0,0,0,0,0,0,0,1,1,0,0,1,1,1,0,0,0,1,1,0,0,0,0,0,0,0,1,1,0,0,0,0,0,0,0,0,0,0,0,0,0,0,0,0,0,0,0,0,0,0,0,0,0,0,0,0,0,0,0,0,0,0,0,0,1,0,0,0,0,0,0,0,1,1,0,0,1,0,0,0,1,0,1,0,0,0,0,1,1,1,0,0,0,0,0,0,0,0,0,0,0,0,0,0,0,0,0,1,1,0,0,0,0,0,0,0,0,0,0,1,0,0,0,0,0,0,0,0,0,0,0,0,0,0,0,1,0,0,0,0,-1.701,2.79452,-1.98622,3.14564,-2.61382,3.6388,-3.34623,4.22126,-0.672418,1.44271,-1.46048,2.22966,-2.27601,3.10703,-3.10116,4.00152,-1.11508,1.13015,-1.84246,1.89752,-2.6664,2.76088,-3.49537,3.6491,-4.145,192.6,4,12,5,347.224,0,2,Inactive
16187054,0,0,0,0,0,0,0,0,0,0,0,0,0,0,0,0,0,0,0,0,0,0,0,0,0,0,0,0,0,0,0,0,0,0,0,0,0,0,0,0,0,0,0,0,0,0,0,0,0,0,0,0,0,0,0,0,0,0,0,0,0,0,0,0,0,0,0,0,0,0,0,0,0,0,0,0,0,0,0,0,0,0,0,0,0,0,0,0,0,0,0,0,0,0,0,0,0,0,0,0,0,0,0,0,0,0,0,0,0,0,0,0,0,0,0,0,0,0,0,0,0,0,0,0,0,0,1,0,0,0,0,0,0,0,0,1,1,0,0,0,0,0,0,0,0,0,0,-1.80191,1.051,-2.2536,1.93351,-2.85003,2.83848,-3.52721,3.75007,-0.811826,1.26258,-1.63419,2.03595,-2.45995,2.91876,-3.28731,3.82482,-0.858452,0.99,-1.63937,1.9015,-2.45658,2.81901,-3.2815,3.73825,2.01,50.6,1,1,0,234.369,1,1,Inactive
12425557,0,0,0,0,0,0,0,0,0,0,0,0,0,0,0,0,0,0,0,0,0,0,0,0,0,0,0,0,0,0,0,0,0,0,0,0,0,0,0,0,0,0,0,0,0,0,0,0,0,0,0,0,0,0,0,0,0,0,0,0,0,0,0,0,1,0,0,1,0,0,0,0,0,0,0,0,0,0,0,0,0,0,0,0,0,0,0,0,0,0,0,0,0,1,0,0,0,0,0,0,0,0,0,0,0,0,0,0,0,0,0,0,0,0,0,0,0,0,0,0,0,0,0,0,0,0,0,0,0,0,0,1,0,0,0,0,0,0,0,0,0,0,0,0,0,0,0,-2.39864,2.21754,-2.52641,2.61999,-2.75979,3.2496,-3.17514,4.01158,-0.761966,1.47329,-1.53801,2.18856,-2.32045,2.98591,-3.10688,3.81748,-0.929131,1.12499,-1.6577,1.8815,-2.42101,2.71761,-3.1999,3.5728,2.569,37.19,3,5,0,281.339,1,2,Inactive
9662480,0,0,0,0,0,0,0,0,0,0,0,0,0,0,0,0,0,0,0,0,0,0,0,0,0,0,0,0,0,0,0,0,0,0,0,0,0,0,0,0,0,0,0,0,0,0,0,0,0,0,0,0,0,0,0,0,0,0,0,0,0,0,0,0,0,0,0,0,0,0,0,0,0,0,0,0,0,0,0,0,0,0,0,0,0,0,0,0,0,0,0,0,0,0,0,0,0,0,0,0,0,0,0,0,0,0,0,0,0,0,0,0,0,0,0,0,0,0,0,0,0,0,0,0,0,0,0,0,0,0,1,0,0,0,0,0,0,0,0,0,0,0,0,0,0,0,0,-1.37166,1.23278,-1.82781,1.86235,-2.47698,2.63827,-3.19906,3.44444,-0.700953,1.32461,-1.44602,2.02664,-2.20662,2.81816,-2.97402,3.63159,-0.841584,1.02992,-1.51403,1.82999,-2.25697,2.65156,-3.01867,3.47871,2.718,78.41,3,2,1,232.312,0,1,Inactive
6868901,0,0,0,0,0,0,0,0,0,0,0,0,0,0,0,0,0,0,0,0,0,0,0,0,0,0,0,0,0,0,0,0,0,0,0,0,0,0,0,0,0,0,0,0,0,0,0,0,0,0,0,0,0,0,0,0,0,0,0,0,0,0,0,0,0,0,0,0,0,0,0,0,0,0,0,0,0,0,0,0,0,0,0,0,0,0,0,0,0,0,0,0,0,0,0,0,0,0,0,0,0,0,0,0,0,0,0,0,0,0,0,0,0,0,1,0,0,1,0,0,0,0,0,0,0,0,0,0,0,0,0,1,0,0,0,0,0,0,0,0,0,0,0,0,0,0,0,-2.3641,2.17665,-2.62483,2.30085,-3.01726,2.97047,-3.49926,3.77207,-0.777442,1.31897,-1.56726,1.98682,-2.36112,2.77476,-3.15685,3.59708,-0.829658,1.06595,-1.49884,1.89012,-2.26772,2.72864,-3.05657,3.57171,3.009,73.06,4,5,1,272.26,0,1,Inactive
6602755,0,0,0,0,0,0,0,0,0,0,0,0,0,0,0,0,0,0,0,0,0,0,0,0,0,0,0,0,0,0,0,0,0,0,0,0,0,0,0,0,0,0,0,0,0,0,0,0,0,0,0,0,0,0,0,0,0,0,0,0,0,0,0,0,0,0,0,0,0,0,0,0,0,0,0,0,0,0,0,0,0,0,0,0,0,0,0,0,0,0,0,0,0,0,0,0,0,0,0,0,0,0,0,0,0,0,0,0,0,0,0,0,0,0,0,0,0,0,0,0,0,0,0,0,0,0,1,1,0,1,0,0,0,0,0,0,0,0,0,0,0,0,0,0,0,0,0,-2.38645,1.4018,-2.52702,2.11621,-2.8436,2.92297,-3.58803,3.77635,-0.783424,1.35621,-1.58042,2.16911,-2.38182,3.04366,-3.18515,3.93595,-0.817402,1.20179,-1.58936,2.02094,-2.38785,2.90297,-3.19172,3.80032,2.015,34.06,3,4,0,254.289,1,0,Inactive
6537375,0,0,0,0,0,0,0,0,0,0,0,0,0,0,0,0,0,0,0,0,0,0,0,0,0,0,0,0,0,0,0,0,0,0,0,0,0,0,0,0,0,0,0,0,0,0,0,0,0,0,0,0,0,0,0,0,0,0,0,0,0,0,0,0,0,0,0,0,0,0,0,0,0,0,0,0,0,0,0,0,0,0,0,0,0,0,0,0,0,0,0,0,0,0,0,0,0,0,0,0,0,0,0,0,0,0,0,0,1,0,0,0,0,0,1,0,0,0,0,0,1,0,0,0,1,0,0,0,0,0,0,0,0,0,0,0,0,0,1,0,0,0,0,0,0,0,0,-2.38164,1.63136,-2.62485,2.20701,-3.01727,2.96753,-3.49925,3.76877,-0.759308,1.27408,-1.54147,1.95683,-2.33172,2.75354,-3.12562,3.57666,-0.855469,1.03259,-1.61174,1.84389,-2.39965,2.67112,-3.19414,3.50495,1.934,80.57,5,5,2,274.276,0,1,Inactive
6484377,0,0,0,0,0,0,0,0,0,0,0,0,0,0,0,0,0,0,0,0,0,0,0,0,0,0,0,0,0,0,0,0,0,0,0,0,0,0,0,0,0,0,0,0,0,0,0,0,0,0,0,0,0,0,0,0,0,0,0,0,1,0,0,0,0,0,0,0,1,0,0,0,0,0,0,0,0,0,0,0,0,0,0,0,0,0,0,0,0,0,0,0,0,0,0,0,0,0,0,0,0,0,0,0,0,0,0,0,0,0,0,0,0,0,0,1,0,1,0,0,0,0,0,0,0,0,1,0,0,0,0,0,0,0,0,0,0,0,0,0,0,0,0,0,0,0,0,-1.61802,1.58599,-1.90253,2.1664,-2.39646,2.96834,-3.17696,3.83615,-0.778664,1.38785,-1.58289,2.17163,-2.39465,3.03184,-3.20951,3.91507,-0.853009,1.18095,-1.54924,2.06589,-2.27792,2.96358,-3.03587,3.86488,3.498,64.59,2,4,0,269.308,1,0,Inactive
6469521,0,0,0,0,0,0,0,0,0,0,0,0,0,0,0,0,0,0,0,0,0,0,0,0,0,0,0,0,0,0,0,0,0,0,0,0,0,0,0,0,0,0,0,0,0,0,0,0,0,0,0,0,0,0,0,0,0,0,0,0,0,0,0,0,0,0,0,0,0,0,0,0,0,0,0,0,0,0,0,0,0,0,0,0,0,0,0,0,0,0,0,0,0,0,0,0,0,0,0,0,0,0,0,0,0,0,0,0,0,0,0,1,0,0,1,1,0,0,0,0,0,0,0,0,0,0,0,0,0,0,1,0,0,0,0,1,0,0,0,0,0,0,0,0,0,0,0,-2.41631,1.87564,-2.53844,2.25239,-2.76785,2.89904,-3.18547,3.68009,-0.775482,1.25843,-1.56412,1.9252,-2.35812,2.69871,-3.15484,3.51008,-0.913706,1.06338,-1.58529,1.86483,-2.34032,2.68695,-3.12038,3.51656,2.131,93.45,7,6,3,299.33,0,0,Inactive
6419976,1,0,0,0,0,0,0,0,0,0,0,0,0,0,1,1,0,0,1,1,1,0,0,0,1,1,0,0,0,0,0,0,0,1,1,0,0,0,0,0,0,0,0,0,0,0,0,0,0,0,0,0,0,0,0,0,0,0,0,0,0,0,0,0,0,0,0,0,0,0,0,0,0,0,0,0,0,0,0,1,1,0,0,1,0,0,0,1,0,1,0,0,0,0,1,1,1,0,0,0,0,0,0,0,0,0,0,0,0,0,0,0,0,0,1,1,0,0,0,0,0,0,0,0,0,0,1,0,0,0,0,0,0,0,0,0,0,0,0,0,0,0,0,0,0,0,0,-1.701,2.79452,-1.98622,3.14564,-2.61382,3.6388,-3.34623,4.22126,-0.672418,1.44271,-1.46048,2.22966,-2.27601,3.10703,-3.10116,4.00152,-1.11508,1.10093,-1.84309,1.85578,-2.67096,2.72087,-3.50264,3.61136,-4.145,192.6,4,12,5,347.224,0,2,Inactive
6348160,0,0,0,0,0,0,0,0,0,0,0,0,0,0,0,0,0,0,0,0,0,0,0,0,0,0,0,0,0,0,0,0,0,0,0,0,0,0,0,0,0,0,0,0,0,0,0,0,0,0,0,0,0,0,0,0,0,0,0,0,0,0,0,0,0,0,0,0,0,0,0,0,0,0,0,0,0,0,0,0,0,0,0,0,0,0,0,0,0,0,0,0,0,0,0,0,0,0,0,0,0,0,0,0,0,0,0,0,0,0,0,0,0,0,0,1,0,0,1,0,0,0,0,0,0,0,0,0,0,0,0,1,0,0,0,0,0,0,0,0,0,0,0,0,0,0,0,-2.38449,1.50412,-2.65561,2.24586,-3.06882,3.07066,-3.58355,3.9268,-0.778301,1.52143,-1.57667,2.1992,-2.38414,2.96635,-3.19643,3.81154,-0.854332,1.43609,-1.61678,2.0502,-2.41867,2.88778,-3.23049,3.77057,5.154,59.31,4,5,1,350.374,1,2,Inactive
5767482,0,0,0,0,0,0,0,0,0,0,0,0,0,0,0,0,0,0,0,0,0,0,0,0,0,0,0,0,0,0,0,0,0,0,0,0,0,0,0,0,0,0,0,0,0,0,0,0,0,0,0,0,0,0,0,0,0,0,0,0,0,0,0,0,0,0,0,0,0,0,0,0,0,0,0,0,0,0,0,0,0,0,0,0,0,0,0,0,0,0,0,0,0,0,0,0,0,0,0,0,0,0,0,0,0,0,0,0,0,0,0,0,0,0,1,0,0,1,0,0,0,0,0,0,0,0,0,0,0,0,0,1,0,0,0,0,0,0,0,0,0,0,0,0,0,0,0,-1.32949,2.61696,-1.75498,3.12889,-2.37336,3.74718,-3.07537,4.41958,-0.768425,1.33769,-1.5441,2.01354,-2.32353,2.77814,-3.10526,3.57537,-0.850196,1.10632,-1.54758,1.90446,-2.30798,2.71518,-3.08391,3.53298,2.488,65.21,4,4,2,242.258,1,1,Inactive
5717398,0,0,0,0,0,0,0,0,0,0,0,0,0,0,0,0,0,0,0,0,0,0,0,0,0,0,0,0,0,0,0,0,0,0,0,0,0,0,0,0,0,0,0,0,0,0,0,0,0,0,0,0,0,0,0,0,0,0,0,0,0,0,0,0,0,0,0,0,0,0,0,0,0,0,0,0,0,0,0,0,0,0,0,0,0,0,0,0,0,0,0,0,0,0,0,0,0,0,0,0,0,0,0,0,0,0,0,0,0,0,0,0,0,0,1,0,1,0,0,0,0,0,0,0,0,0,0,0,0,0,1,0,0,0,0,0,0,0,0,0,0,0,0,0,0,0,0,-2.21788,2.17663,-2.34687,2.29594,-2.54605,2.92333,-3.22583,3.7249,-0.78839,1.21851,-1.58594,1.91589,-2.38686,2.7136,-3.18958,3.53957,-0.875291,1.05578,-1.59624,1.87193,-2.36742,2.7063,-3.15518,3.54701,2.442,48.42,3,3,0,253.257,1,1,Inactive
5433262,0,0,0,0,0,0,0,0,0,0,0,0,0,0,0,0,0,0,0,0,0,0,0,0,0,0,0,0,0,0,0,0,0,0,0,0,0,0,0,0,0,0,0,0,0,0,0,0,0,0,0,0,0,0,0,0,0,0,0,0,0,0,0,0,0,0,0,0,0,0,0,0,0,0,0,0,0,0,0,0,0,0,0,0,0,0,0,0,0,0,0,0,0,0,0,0,0,0,0,0,0,0,0,0,0,0,0,0,0,0,0,0,0,0,1,0,1,0,0,0,0,0,0,0,0,0,0,0,0,0,1,0,0,0,0,0,0,0,0,0,0,0,0,0,0,0,0,-1.54147,1.34755,-1.88557,2.08285,-2.71185,2.96923,-3.57194,3.88033,-0.806104,1.54947,-1.63171,2.40481,-2.46906,3.29104,-3.31649,4.19287,-1.08866,1.14156,-1.93293,2.01453,-2.7966,2.91482,-3.66899,3.8279,3.735,138.82,4,4,0,410.48,0,0,Inactive
5413038,0,0,0,0,0,0,0,0,0,0,0,0,0,0,0,0,0,0,0,0,0,0,0,0,0,0,0,0,0,0,0,0,0,0,0,0,0,0,0,0,0,0,0,0,0,0,0,0,0,0,0,0,0,0,0,0,0,0,0,0,0,0,0,0,0,0,0,0,0,0,0,0,0,0,0,0,0,0,0,0,0,0,0,0,0,0,0,0,0,0,0,0,1,0,1,0,0,0,0,0,0,0,0,0,0,0,0,0,0,0,0,0,0,0,1,0,1,0,0,0,0,0,0,0,0,0,1,0,1,0,1,0,0,0,0,0,0,0,0,0,0,0,0,0,0,0,0,-2.19252,1.98097,-2.48454,2.5763,-3.00972,3.35862,-3.71643,4.22134,-0.842409,1.3234,-1.72004,2.1326,-2.61084,3.02805,-3.50754,3.94663,-0.881614,1.15873,-1.70949,2.07308,-2.59267,3.00144,-3.48855,3.93417,3.502,67.51,2,3,1,266.252,1,0,Inactive
5351116,0,0,0,0,0,0,0,0,0,0,0,0,0,0,0,0,0,0,0,0,0,0,0,0,0,0,0,0,0,0,0,0,0,0,0,0,0,0,0,0,0,0,0,0,0,0,0,0,0,0,0,0,0,0,0,0,0,0,0,0,0,0,0,0,0,0,0,0,0,0,0,0,0,0,0,0,0,0,0,0,0,0,0,0,0,0,0,0,0,0,0,0,0,0,0,0,0,0,0,0,0,0,0,0,0,0,0,0,0,0,0,0,0,0,1,0,0,1,0,0,0,0,0,0,0,0,0,0,0,0,0,1,0,0,0,0,0,0,0,0,0,0,0,0,0,0,0,-1.2926,2.53405,-1.60112,3.0489,-2.30202,3.67018,-3.09179,4.34824,-0.789918,1.33321,-1.59065,1.99176,-2.39551,2.75176,-3.20245,3.55913,-0.823009,1.14746,-1.49491,1.97871,-2.24777,2.81819,-3.03405,3.66071,4.71,52.32,4,4,2,289.742,1,1,Inactive
5349753,0,0,0,0,0,0,0,0,0,0,0,0,0,0,0,0,0,0,0,0,0,0,0,0,0,0,0,0,0,0,0,0,0,0,0,0,0,0,0,0,0,0,0,0,0,0,0,0,0,0,0,0,0,0,0,0,0,0,0,0,0,0,0,0,0,0,0,0,0,0,0,0,0,0,0,0,0,0,0,0,0,0,0,0,0,0,0,0,0,0,0,0,0,0,0,0,0,0,0,0,0,0,0,0,0,0,0,0,0,0,0,0,0,0,1,0,0,1,0,0,0,0,0,0,0,0,0,0,0,0,0,1,0,0,0,1,0,0,0,0,0,0,0,0,0,0,0,-2.41631,2.61699,-2.53848,3.12914,-2.76784,3.74805,-3.18337,4.4219,-0.773884,1.33823,-1.55882,2.01698,-2.34816,2.78695,-3.13982,3.59077,-0.850202,1.07348,-1.54806,1.88214,-2.30975,2.70579,-3.08783,3.53534,2.826,74.44,6,5,2,286.311,0,1,Inactive
5348249,0,0,0,0,0,0,0,0,0,0,0,0,0,0,0,0,0,0,0,0,0,0,0,0,0,0,0,0,0,0,0,0,0,0,0,0,0,0,0,0,0,0,0,0,0,0,0,0,0,0,0,0,0,0,0,0,0,0,0,0,0,0,0,0,0,0,0,0,0,0,0,0,0,0,0,0,0,0,0,0,0,0,0,0,0,0,0,0,0,0,0,0,0,0,0,0,0,0,0,0,0,0,0,0,0,0,0,0,0,0,0,0,0,0,1,0,0,1,0,0,0,0,0,0,0,0,0,0,0,0,0,1,0,0,0,0,0,0,0,0,0,0,0,0,0,0,0,-2.36356,2.53405,-2.62366,3.04899,-3.01485,3.67062,-3.49461,4.3494,-0.768224,1.33435,-1.5437,2.00635,-2.32308,2.78252,-3.10484,3.59464,-0.824772,1.11164,-1.49081,1.92193,-2.211,2.74679,-2.95813,3.57845,3.005,65.46,4,4,2,245.258,1,1,Inactive
5308351,0,0,0,0,0,0,0,0,0,0,0,0,0,0,0,0,0,0,0,0,0,0,0,0,0,0,0,0,0,0,0,0,0,0,0,0,0,0,0,0,0,0,0,0,0,0,0,0,0,0,0,0,0,0,0,0,0,0,0,0,0,0,0,0,0,0,0,0,0,0,0,0,0,0,0,0,0,0,0,0,0,0,0,0,0,0,0,0,1,0,0,0,0,1,1,0,0,0,0,0,0,0,0,0,0,0,0,0,0,0,0,0,0,0,1,1,0,0,0,0,0,0,0,0,0,0,0,0,0,1,0,0,0,0,0,0,0,0,0,0,0,0,0,0,0,0,0,-1.45635,1.49507,-1.83729,2.08265,-2.49251,2.843,-3.2263,3.65535,-0.782353,1.26774,-1.57008,1.97694,-2.36014,2.77695,-3.15152,3.60517,-0.839747,1.11381,-1.5249,1.93862,-2.27403,2.77718,-3.04479,3.62173,2.056,53.43,1,3,1,240.262,1,0,Inactive
5210304,0,0,0,0,0,0,0,0,0,0,0,0,0,0,0,0,0,0,0,0,0,0,0,0,0,0,0,0,0,0,0,0,0,0,0,0,0,0,0,0,0,0,0,0,0,0,0,0,0,0,0,0,0,0,0,0,0,0,0,0,0,0,0,0,0,0,0,0,0,0,0,0,0,0,0,0,0,0,0,0,0,0,0,0,0,0,0,0,0,0,0,0,0,0,0,0,0,0,0,0,0,0,0,0,0,0,0,0,0,0,0,0,0,0,0,0,0,0,0,0,0,0,0,0,0,0,1,0,0,1,0,1,0,0,0,0,0,0,0,0,0,0,0,0,0,0,0,-1.62505,1.41925,-2.06912,2.04012,-2.69458,2.88898,-3.40957,3.77297,-0.77971,1.47516,-1.58702,2.22791,-2.40285,3.08262,-3.2223,3.96879,-0.606561,1.3453,-1.40152,2.19264,-2.21636,3.08767,-3.0356,3.99302,5.517,42.54,2,2,0,236.278,1,1,Inactive
4880974,0,0,0,0,0,0,0,0,0,0,0,0,0,0,0,0,0,0,0,0,0,0,0,0,0,0,0,0,0,0,0,0,0,0,0,0,0,0,0,0,0,0,0,0,0,0,0,0,0,0,0,0,0,0,0,0,0,0,0,1,0,0,0,0,1,0,0,0,0,0,0,0,0,0,0,0,0,0,0,0,0,0,0,0,0,0,0,0,0,0,0,0,0,0,0,0,0,0,0,0,0,0,0,0,0,0,0,0,0,0,0,0,0,0,1,1,1,0,0,0,0,0,0,0,0,0,1,0,0,1,0,1,0,0,0,0,0,0,0,0,0,0,0,0,0,0,0,-1.79903,1.65332,-2.16301,2.20238,-2.84033,2.95241,-3.58473,3.78939,-0.761441,1.3621,-1.5354,2.18062,-2.31391,3.05641,-3.09469,3.94792,-0.926634,1.08519,-1.65837,1.94322,-2.4413,2.83203,-3.24129,3.7297,3.186,58.87,4,4,1,322.368,1,0,Inactive
4653997,0,0,0,0,0,0,0,0,0,0,0,0,0,0,0,0,0,0,0,0,0,0,0,0,0,0,0,0,0,0,0,0,0,0,0,0,0,0,0,0,0,0,0,0,0,0,0,0,0,0,0,0,0,0,0,0,0,0,0,0,0,0,0,0,0,0,0,0,0,0,0,0,0,0,0,0,0,0,0,0,0,0,0,0,0,0,0,0,0,0,0,0,0,0,0,0,0,0,0,0,0,0,0,0,0,0,0,0,0,0,0,0,0,0,0,0,0,0,0,0,0,0,0,0,0,0,0,0,0,0,0,0,0,0,0,0,0,0,0,1,0,0,0,0,0,0,0,-1.16717,1.19936,-1.727,1.77423,-2.442,2.5391,-3.20499,3.34088,-0.770107,1.36918,-1.54751,2.04955,-2.32924,2.79391,-3.11386,3.56742,-0.632215,1.10946,-1.38905,1.91178,-2.16608,2.72259,-2.95099,3.53696,3.39,62.05,3,3,1,231.324,1,0,Inactive
3243735,0,0,0,0,0,0,0,0,0,0,0,0,0,0,0,0,0,0,0,0,0,0,0,0,0,0,0,0,0,0,0,0,0,0,0,0,0,0,0,0,0,0,0,0,0,0,0,0,0,0,0,0,0,0,0,0,0,0,0,0,0,0,0,0,1,0,1,0,0,0,0,0,0,0,0,0,0,0,0,0,0,0,0,0,0,0,0,0,0,0,0,0,0,0,0,0,0,0,0,0,0,0,0,0,0,0,0,0,0,0,0,0,0,0,0,0,0,0,0,0,0,0,0,0,0,0,1,0,0,0,0,0,0,0,0,0,0,0,0,0,0,0,0,0,0,0,0,-2.21766,2.17663,-2.34644,2.3105,-2.54805,3.06746,-3.19428,3.93885,-0.794035,1.26915,-1.61679,2.06142,-2.44585,2.93548,-3.27729,3.82804,-0.757758,1.13307,-1.54976,2.01061,-2.37177,2.91098,-3.20069,3.81507,3.502,62.83,1,3,0,262.334,1,0,Inactive
2985532,0,0,0,0,0,0,0,0,0,0,0,0,0,0,0,0,0,0,0,0,0,0,0,0,0,0,0,0,0,0,0,0,0,0,0,0,0,0,0,0,0,0,0,0,0,0,0,0,0,0,0,0,0,0,0,0,0,0,0,0,0,0,0,0,0,0,0,0,0,0,0,0,0,0,0,0,0,0,0,0,0,0,0,0,0,0,0,0,0,0,0,0,0,0,0,0,0,0,0,0,0,0,0,0,0,0,0,0,0,1,0,0,0,0,1,1,1,1,0,0,0,0,0,0,0,0,0,0,0,0,0,1,0,0,0,0,0,0,0,0,0,0,0,0,0,0,0,-1.44167,1.89865,-1.75742,2.28705,-2.39676,2.87648,-3.11051,3.59691,-0.768482,1.28415,-1.54433,1.96424,-2.32389,2.72074,-3.10556,3.50751,-0.858072,1.10575,-1.54649,1.90007,-2.2761,2.70432,-3.02802,3.51409,2.554,71.09,5,4,2,241.25,0,0,Inactive
2851304,0,0,0,0,0,0,0,0,0,0,0,0,0,0,0,0,0,0,0,0,0,0,0,0,0,0,0,0,0,0,0,0,0,0,0,0,0,0,0,0,0,0,0,0,0,0,0,0,0,0,0,0,0,0,0,0,0,0,0,0,0,0,0,0,1,0,0,0,0,0,0,0,0,0,0,0,0,0,0,0,0,0,0,0,0,0,0,0,0,0,0,0,0,0,0,0,0,0,0,0,0,0,0,0,0,0,0,0,0,0,0,0,0,0,0,0,0,0,0,0,0,0,0,0,0,0,1,0,0,1,0,1,0,0,0,0,0,0,0,0,0,0,0,0,0,0,0,-1.62662,1.41939,-2.06911,2.04264,-2.69476,2.89407,-3.4103,3.78025,-0.77971,1.47556,-1.58702,2.23023,-2.40285,3.08701,-3.2223,3.97515,-0.658557,1.34565,-1.42014,2.19392,-2.21752,3.09037,-3.03589,3.99733,5.726,45.78,3,3,0,279.347,1,1,Inactive
2767330,0,0,0,0,0,0,0,0,0,0,0,0,0,0,0,0,0,0,0,0,0,0,0,0,0,0,0,0,0,0,0,0,0,0,0,0,0,0,0,0,0,0,0,0,0,0,0,0,0,0,0,0,0,0,0,0,0,0,0,0,0,0,0,0,0,0,0,0,0,0,0,0,0,0,0,0,0,0,0,0,0,0,0,0,0,0,0,0,0,0,0,0,0,0,0,0,0,0,0,0,0,0,0,0,0,0,0,0,0,0,0,0,0,0,1,0,0,1,0,0,0,0,0,0,0,0,0,1,0,0,0,1,0,0,0,0,0,0,0,0,0,0,0,0,0,0,0,-1.54472,1.29396,-1.87356,2.06051,-2.55516,2.92265,-3.33922,3.8063,-0.793261,1.39897,-1.59778,2.10018,-2.40985,2.92793,-3.22679,3.80053,-1.01068,1.15625,-1.7024,2.03229,-2.47062,2.92211,-3.26761,3.81778,3.967,42.85,1,1,0,272.307,1,0,Inactive
2568591,0,0,0,0,0,0,0,0,0,0,0,0,0,0,0,0,0,0,0,0,0,0,0,0,0,0,0,0,0,0,0,0,0,0,0,0,0,0,0,0,0,0,0,0,0,0,0,0,0,0,0,0,0,0,0,0,0,0,0,0,0,0,0,0,0,0,0,0,0,0,0,0,0,0,0,0,0,0,0,0,0,0,0,0,0,0,0,0,0,0,0,0,0,0,0,0,0,0,0,0,0,0,0,0,0,0,0,0,0,0,0,0,0,0,1,1,0,0,0,0,0,0,0,0,0,0,0,0,0,1,0,0,0,0,0,0,0,0,0,0,0,0,0,0,0,0,0,-2.384,1.6337,-2.52282,2.17762,-2.7926,2.93781,-3.24776,3.73794,-0.767897,1.24418,-1.5532,1.94095,-2.34448,2.72761,-3.13871,3.54096,-0.884904,1.01039,-1.60771,1.79491,-2.38071,2.61352,-3.16936,3.44171,1.45,60.45,3,4,1,256.261,0,0,Inactive
2322773,0,0,0,0,0,0,0,0,0,0,0,0,0,0,0,0,0,0,0,0,0,0,0,0,0,0,0,0,0,0,0,0,0,0,0,0,0,0,0,0,0,0,0,0,0,0,0,0,0,0,0,0,0,0,0,0,0,0,0,0,0,0,0,0,0,0,0,0,0,0,0,0,0,0,0,0,0,0,0,0,0,0,0,0,0,0,0,0,0,0,0,0,0,0,0,0,0,0,0,0,0,0,0,0,0,0,0,0,0,0,0,0,0,0,1,1,0,1,0,0,0,0,0,0,0,0,1,0,0,1,0,1,0,0,0,0,0,0,0,0,0,0,0,0,0,0,0,-2.39865,1.5523,-2.52655,2.18551,-2.77373,3.0264,-3.52845,3.91681,-0.774362,1.44831,-1.56205,2.31725,-2.35742,3.22741,-3.15855,4.14985,-0.940775,1.11683,-1.67941,2.01696,-2.46805,2.93912,-3.2721,3.868,3.901,84.2,3,3,0,285.328,0,1,Inactive
2314694,0,0,0,0,0,0,0,0,0,0,0,0,0,0,0,0,0,0,0,0,0,0,0,0,0,0,0,0,0,0,0,0,0,0,0,0,0,0,0,0,0,0,0,0,0,0,0,0,0,0,0,0,0,0,0,0,0,0,0,0,0,0,0,0,0,0,0,0,0,0,0,0,0,0,0,0,0,0,0,0,0,0,0,0,0,0,0,0,0,0,0,0,0,0,0,0,0,0,0,0,0,0,0,0,0,0,0,0,1,1,0,0,0,0,0,1,1,1,1,0,0,0,0,0,0,0,1,0,0,0,0,0,0,0,0,0,0,0,0,0,0,0,0,0,0,0,0,-2.36551,1.8427,-2.4992,2.45911,-2.74695,3.1423,-3.21697,3.88149,-0.784474,1.2787,-1.59303,2.05647,-2.40719,2.91732,-3.22353,3.79798,-0.853996,1.13935,-1.55044,2.02255,-2.2747,2.91431,-3.02806,3.80858,2.232,88.69,3,4,1,262.29,0,0,Inactive
2260658,0,0,0,0,0,0,0,0,0,0,0,0,0,0,0,0,0,0,0,0,0,0,0,0,0,0,0,0,0,0,0,0,0,0,0,0,0,0,0,0,0,0,0,0,0,0,0,0,0,0,0,0,0,0,0,0,0,0,0,0,0,0,0,0,0,0,0,0,0,0,0,0,0,0,0,0,0,0,0,0,0,0,0,0,0,0,0,0,0,0,0,0,0,0,0,0,0,0,0,0,0,0,0,0,0,0,0,0,0,0,0,0,0,0,1,0,0,1,0,0,0,0,0,0,0,0,0,0,0,0,0,1,0,0,0,0,0,0,0,0,0,0,0,0,0,0,0,-1.53354,1.36622,-1.87887,2.00609,-2.496,2.75664,-3.21589,3.54804,-0.763291,1.21846,-1.53972,1.9125,-2.32061,2.69826,-3.10387,3.50829,-0.876087,1.11114,-1.59726,1.88195,-2.36347,2.6888,-3.14252,3.50554,3.067,41.99,4,2,1,303.159,1,2,Inactive
2233682,0,0,0,0,0,0,0,0,0,0,0,0,0,0,0,0,0,0,0,0,0,0,0,0,0,0,0,0,0,0,0,0,0,0,0,0,0,0,0,0,0,0,0,0,0,0,0,0,0,0,0,0,0,0,0,0,0,0,0,0,0,0,0,0,0,0,0,0,0,0,0,0,0,0,0,0,0,0,0,0,0,0,0,0,0,0,0,0,0,0,0,0,0,0,0,0,0,0,0,0,0,0,0,0,0,0,0,0,0,0,0,0,0,0,0,1,0,0,0,0,0,0,0,0,0,0,0,1,0,0,1,0,0,0,0,0,0,0,0,0,0,0,0,0,0,0,0,-2.16079,1.78285,-2.30619,2.20253,-2.66112,2.91681,-3.24973,3.74527,-0.773257,1.44557,-1.55762,2.18978,-2.34679,2.99936,-3.13853,3.83602,-0.840571,1.09084,-1.50962,1.93441,-2.25959,2.79488,-3.03177,3.66063,2.843,78.11,4,2,0,281.271,0,0,Inactive
2196832,0,0,0,0,0,0,0,0,0,0,0,0,0,0,0,0,0,0,0,0,0,0,0,0,0,0,0,0,0,0,0,0,0,0,0,0,0,0,0,0,0,0,0,0,0,0,0,0,0,0,0,0,0,0,0,0,0,0,0,0,0,0,0,0,0,0,0,0,0,0,0,0,0,0,0,0,0,0,0,0,0,0,0,0,0,0,0,0,0,0,0,0,0,0,0,0,0,0,0,0,0,0,0,0,0,0,0,0,0,0,0,0,0,0,1,0,0,1,0,0,0,0,0,0,0,0,0,0,1,0,0,1,0,0,0,0,0,0,0,0,0,0,0,0,0,0,0,-2.32441,1.48711,-2.5774,2.1346,-2.96488,2.88704,-3.45439,3.68267,-0.76508,1.22262,-1.54457,1.92924,-2.3285,2.72801,-3.11434,3.55156,-0.829373,1.07236,-1.52415,1.88499,-2.26115,2.71728,-3.02261,3.55564,4.041,51.47,6,3,1,305.333,1,1,Inactive
2166675,0,0,0,0,0,0,0,0,0,0,0,0,0,0,0,0,0,0,0,0,0,0,0,0,0,0,0,0,0,0,0,0,0,0,0,0,0,0,0,0,0,0,0,0,0,0,0,0,0,0,0,0,0,0,0,0,0,0,0,0,0,0,0,0,0,0,0,0,0,0,0,0,0,0,0,0,0,0,0,0,0,0,0,0,0,0,0,0,0,0,0,0,0,0,0,0,0,0,0,0,0,0,0,0,0,0,0,0,0,0,0,0,0,0,1,1,0,1,0,0,0,0,0,0,0,0,1,0,0,1,0,1,0,0,0,0,0,0,0,0,0,0,0,0,0,0,0,-1.44144,1.57251,-1.75691,2.16665,-2.38791,2.9692,-3.17712,3.83255,-0.778664,2.33462,-1.58289,2.46407,-2.39465,2.99492,-3.20951,3.86806,-0.830517,1.18337,-1.50184,2.06852,-2.24512,2.96425,-3.03627,3.86277,4.227,57.78,3,2,1,255.252,1,0,Inactive
2084198,0,0,0,0,0,0,0,0,0,0,0,0,0,0,0,0,0,0,0,0,0,0,0,0,0,0,0,0,0,0,0,0,0,0,0,0,0,0,0,0,0,0,0,0,0,0,0,0,0,0,0,0,0,0,0,0,0,0,0,0,0,0,0,0,0,0,0,0,0,0,0,0,0,0,0,0,0,0,0,0,0,0,0,0,0,0,0,0,0,0,0,0,0,0,0,0,0,0,0,0,0,0,0,0,0,0,0,0,0,0,0,0,0,0,1,1,0,1,0,0,0,0,0,0,0,0,1,0,0,1,0,1,0,0,0,0,0,0,0,0,0,0,0,0,0,0,0,-1.43868,1.57799,-1.75604,2.12638,-2.38791,2.93632,-3.17712,3.80643,-0.778664,1.33459,-1.58289,2.12206,-2.39465,2.98171,-3.20951,3.86262,-0.848484,1.17863,-1.53752,2.06057,-2.25949,2.95445,-3.03498,3.85162,3.196,86.02,3,2,1,257.318,0,0,Inactive
1898255,0,0,0,0,0,0,0,0,0,0,0,0,0,0,0,0,0,0,0,0,0,0,0,0,0,0,0,0,0,0,0,0,0,0,0,0,0,0,0,0,0,0,0,0,0,0,0,0,0,0,0,0,0,0,0,0,0,0,0,0,0,0,0,0,0,0,0,0,0,0,0,0,0,0,0,0,0,0,0,0,0,0,0,0,0,0,0,0,0,0,1,0,1,0,0,0,0,0,0,0,0,0,0,0,0,0,0,0,1,0,0,0,0,0,0,1,1,0,0,0,0,0,0,0,0,0,0,0,0,0,0,1,0,0,0,0,0,0,0,0,0,0,0,0,0,0,0,-1.46576,1.98514,-1.77011,2.50668,-2.40439,3.1296,-3.11705,3.82355,-0.762091,1.27654,-1.53634,1.97571,-2.31477,2.74481,-3.09528,3.53883,-0.906295,1.03606,-1.62604,1.81163,-2.36863,2.61428,-3.12515,3.42635,1.094,91.32,5,5,3,257.249,0,1,Inactive
1116221,0,0,0,0,0,0,0,0,0,0,0,0,0,0,0,0,0,0,0,0,0,0,0,0,0,0,0,0,0,0,0,0,0,0,0,0,0,0,0,0,0,0,0,0,0,0,0,0,0,0,0,0,0,0,0,0,0,0,0,0,0,0,0,0,0,0,0,0,0,0,0,0,0,0,0,0,0,0,0,0,0,0,0,0,0,0,0,0,0,0,0,0,0,0,0,0,0,0,0,0,0,0,0,0,0,0,0,0,0,0,0,0,0,0,1,1,0,0,0,0,0,0,0,0,0,0,0,0,0,1,0,0,0,0,0,0,0,0,0,0,0,0,0,0,0,0,0,-2.21787,2.17664,-2.34684,2.30318,-2.54603,2.98321,-3.18119,3.78878,-0.779185,1.249,-1.57298,1.94025,-2.37199,2.73163,-3.17356,3.55335,-0.84214,1.06348,-1.55327,1.87515,-2.33223,2.70637,-3.12681,3.54432,2.663,60.45,3,4,1,256.261,1,0,Inactive
1088432,0,0,0,0,0,0,0,0,0,0,0,0,0,0,0,0,0,0,0,0,0,0,0,0,0,0,0,0,0,0,0,0,0,0,0,0,0,0,0,0,0,0,0,0,0,0,0,0,0,0,0,0,0,0,0,0,0,0,0,0,0,0,0,0,0,0,0,0,0,0,0,0,0,0,0,0,0,0,0,0,0,0,0,0,0,0,0,0,0,0,0,0,0,0,0,0,0,0,0,0,0,0,0,0,0,0,0,0,0,0,0,0,0,0,1,1,0,0,0,0,0,0,0,0,0,0,1,0,1,1,0,0,0,0,0,0,0,0,0,0,0,0,0,0,0,0,0,-1.45873,1.52994,-1.93089,2.1397,-2.59833,2.9774,-3.35933,3.86486,-0.786476,1.36659,-1.59723,2.18322,-2.41989,3.06561,-3.24749,3.96778,-0.812592,1.33119,-1.48807,2.18246,-2.27326,3.08573,-3.09341,3.99928,5.035,60.91,2,2,1,251.289,1,0,Inactive
900061,0,0,0,0,0,0,0,0,0,0,0,0,0,0,0,0,0,0,0,0,0,0,0,0,0,0,0,0,0,0,0,0,0,0,0,0,0,0,0,0,0,0,0,0,0,0,0,0,0,0,0,0,0,0,0,0,0,0,0,0,0,0,0,0,0,0,0,0,0,0,0,0,0,0,0,0,0,0,0,0,0,0,0,0,0,0,0,0,0,0,0,0,0,0,0,0,0,0,0,0,0,0,0,0,0,0,0,0,0,0,0,0,0,0,0,0,0,0,0,0,0,0,0,0,0,0,1,1,0,1,0,0,0,0,0,0,0,0,0,0,0,0,0,0,0,0,0,-2.39866,1.72045,-2.5266,2.4178,-2.76419,3.26998,-3.55192,4.17457,-0.782034,1.41597,-1.58883,2.24926,-2.4618,3.16244,-3.34588,4.09793,-1.23431,1.12551,-1.87397,2.0478,-2.71849,2.98906,-3.59435,3.93658,1.472,98.38,2,3,1,287.344,0,0,Inactive
897120,0,0,0,0,0,0,0,0,0,0,0,0,0,0,0,0,0,0,0,0,0,0,0,0,0,0,0,0,0,0,0,0,0,0,0,0,0,0,0,0,0,0,0,0,0,0,0,0,0,0,0,0,0,0,0,0,0,0,0,0,0,0,0,0,0,0,0,0,0,0,0,0,0,0,0,0,0,0,0,0,0,0,0,0,0,0,0,0,0,0,0,0,0,0,0,0,0,0,0,0,0,0,0,0,0,0,0,1,0,0,0,0,0,0,1,1,0,0,0,0,0,0,0,0,0,0,0,0,0,1,0,0,0,0,0,0,0,0,0,0,0,0,0,0,0,0,0,-2.3641,1.90449,-2.62486,2.35955,-3.01737,3.03817,-3.49964,3.8212,-0.67986,1.28389,-1.38637,2.04228,-2.10714,2.86786,-2.83579,3.70992,-0.837371,1.03542,-1.52474,1.85863,-2.24737,2.70182,-2.97921,3.55187,1.597,109.67,5,4,1,280.305,0,0,Inactive
893017,0,0,0,0,0,0,0,0,0,0,0,0,0,0,0,0,0,0,0,0,0,0,0,0,0,0,0,0,0,0,0,0,0,0,0,0,0,0,0,0,0,0,0,0,0,0,0,0,0,0,0,0,0,0,0,0,0,0,0,0,0,0,0,0,0,0,0,0,0,0,0,0,0,0,0,0,0,0,0,0,0,0,0,0,0,0,0,0,0,0,0,0,0,0,0,0,0,0,0,0,0,0,0,0,0,0,0,0,0,0,0,0,0,0,1,1,0,0,1,0,0,0,0,0,0,0,0,1,0,1,0,0,0,0,0,0,0,0,0,0,0,0,0,0,0,0,0,-1.44427,1.5308,-1.81951,2.06609,-2.43849,2.83531,-3.18164,3.66277,-0.788424,2.33464,-1.58625,2.46379,-2.38814,2.86068,-3.19217,3.65837,-0.835172,1.12524,-1.51967,1.96574,-2.27486,2.8201,-3.05862,3.67998,3.728,70.23,4,2,1,312.369,0,0,Inactive
877474,0,0,0,0,0,0,0,0,0,0,0,0,0,0,0,0,0,0,0,0,0,0,0,0,0,0,0,0,0,0,0,0,0,0,0,0,0,0,0,0,0,0,0,0,0,0,0,0,0,0,0,0,0,0,0,0,0,0,0,0,0,0,0,0,0,0,0,0,0,0,0,0,0,0,0,0,0,0,0,0,0,0,0,0,0,0,0,0,0,0,0,0,0,0,0,0,0,0,0,0,0,0,0,0,0,0,0,0,0,1,0,0,0,0,1,0,0,1,0,0,0,0,0,0,0,0,0,0,0,0,0,1,0,0,0,0,0,0,0,0,0,0,0,0,0,0,0,-1.54405,1.39629,-1.86918,2.14802,-2.41,2.97241,-3.14505,3.82213,-0.7855,1.20154,-1.5794,1.93009,-2.37656,2.77217,-3.17529,3.63699,-0.855725,1.12191,-1.58171,1.9648,-2.33368,2.82608,-3.09412,3.69517,3.537,46.17,2,3,1,263.296,1,0,Inactive
828003,0,0,0,0,0,0,0,0,0,0,0,0,0,0,0,0,0,0,0,0,0,0,0,0,0,0,0,0,0,0,0,0,0,0,0,0,0,0,0,0,0,0,0,0,0,0,0,0,0,0,0,0,0,0,0,0,0,0,0,0,0,0,0,0,0,0,0,0,0,0,0,0,0,0,0,0,0,0,0,0,0,0,0,0,0,0,0,0,0,0,0,0,0,0,0,0,0,0,0,0,0,0,0,0,0,0,0,0,0,0,0,0,0,0,0,0,0,0,0,0,0,0,0,0,0,0,1,1,0,1,0,0,0,0,0,0,0,0,0,0,0,0,0,0,0,0,0,-2.39865,1.28597,-2.52658,1.94587,-2.85339,2.80997,-3.6075,3.69448,-0.777902,1.35613,-1.56521,2.17044,-2.35587,3.04722,-3.14821,3.94193,-0.925818,1.11503,-1.6604,1.99174,-2.45144,2.88868,-3.26073,3.79275,4.698,26.53,2,1,0,238.29,1,0,Inactive
793586,0,0,0,0,0,0,0,0,0,0,0,0,0,0,0,0,0,0,0,0,0,0,0,0,0,0,0,0,0,0,0,0,0,0,0,0,0,0,0,0,0,0,0,0,0,0,0,0,0,0,0,0,0,0,0,0,0,0,0,0,0,0,0,0,0,0,0,0,0,0,0,0,0,0,0,0,0,0,0,0,0,0,0,0,0,0,0,0,0,0,0,0,0,0,0,0,0,0,0,0,0,0,0,0,0,0,0,0,0,0,0,0,0,0,0,0,0,0,0,0,0,0,0,0,0,0,1,1,0,1,0,0,0,0,0,0,0,0,0,0,0,0,0,0,0,0,0,-1.43995,1.72032,-1.9678,2.41677,-2.72641,3.26733,-3.55188,4.1702,-0.777527,1.41562,-1.58855,2.24805,-2.4618,3.1602,-3.34588,4.09461,-1.23431,1.13715,-1.87397,2.05014,-2.71849,2.98863,-3.59434,3.93434,1.557,89.15,1,2,1,257.318,0,0,Inactive
789893,0,0,0,0,0,0,0,0,0,0,0,0,0,0,0,0,0,0,0,0,0,0,0,0,0,0,0,0,0,0,0,0,0,0,0,0,0,0,0,0,0,0,0,0,0,0,0,0,0,0,0,0,0,0,0,0,0,0,0,0,0,0,0,0,0,0,0,0,0,0,0,0,0,0,0,0,0,0,0,0,0,0,0,0,0,0,0,0,0,0,0,0,0,0,0,0,0,0,0,0,0,0,0,0,0,0,0,0,0,0,0,0,0,0,0,0,0,0,0,0,0,0,0,0,0,0,0,1,0,0,1,0,0,0,0,0,0,0,0,0,0,0,0,0,0,0,0,-2.39865,1.50236,-2.52654,2.12949,-2.76261,2.91208,-3.25939,3.73854,-0.773121,1.4464,-1.55685,2.1931,-2.34499,3.00349,-3.13547,3.83929,-0.844018,1.08766,-1.52973,1.92506,-2.28452,2.78097,-3.0568,3.64306,3.062,61.04,3,1,0,253.261,1,0,Inactive
763880,0,0,0,0,0,0,0,0,0,0,0,0,0,0,0,0,0,0,0,0,0,0,0,0,0,0,0,0,0,0,0,0,0,0,0,0,0,0,0,0,0,0,0,0,0,0,0,0,0,0,0,0,0,0,0,0,0,0,0,0,0,0,0,0,0,0,0,0,0,0,0,0,0,0,0,0,0,0,0,0,0,0,0,0,0,0,0,0,0,0,0,0,0,0,0,0,0,0,0,0,0,0,0,0,0,0,0,0,0,0,0,0,0,0,0,0,0,0,0,0,0,0,0,0,0,0,0,1,0,0,1,0,0,0,0,0,0,0,0,0,0,0,0,0,0,0,0,-1.80344,1.50116,-2.16561,2.11754,-2.65684,2.88646,-3.24691,3.70279,-0.767589,1.44614,-1.54189,2.1917,-2.32002,2.99984,-3.1006,3.83262,-0.844018,1.11591,-1.52966,1.94068,-2.284,2.78651,-3.0551,3.64117,3.147,51.81,2,0,0,223.235,1,0,Inactive
754796,0,0,0,0,0,0,0,0,0,0,0,0,0,0,0,0,0,0,0,0,0,0,0,0,0,0,0,0,0,0,0,0,0,0,0,0,0,0,0,0,0,0,0,0,0,0,0,0,0,0,0,0,0,0,0,0,0,0,0,0,0,0,0,0,0,0,0,0,0,0,0,0,0,0,0,0,0,0,0,0,0,0,0,0,0,0,0,0,0,0,0,0,0,0,0,0,0,0,0,0,0,0,0,0,0,0,0,0,0,0,0,0,0,0,0,0,0,0,0,0,0,0,0,0,0,0,1,1,0,1,0,0,0,0,0,0,0,0,0,0,0,0,0,0,0,0,0,-2.39865,1.28854,-2.52658,2.05005,-2.80336,2.91524,-3.58327,3.80464,-0.780226,1.47992,-1.56957,2.29062,-2.36258,3.16699,-3.15839,4.06464,-0.965808,1.10802,-1.73671,1.98291,-2.55114,2.88369,-3.37836,3.79368,2.766,65.44,2,2,1,254.293,1,0,Inactive
732622,0,0,0,0,0,0,0,0,0,0,0,0,0,0,0,0,0,0,0,0,0,0,0,0,0,0,0,0,0,0,0,0,0,0,0,0,0,0,0,0,0,0,0,0,0,0,0,0,0,0,0,0,0,0,0,0,0,0,0,0,0,0,0,0,0,0,0,0,0,0,0,0,0,0,0,0,0,0,0,0,0,0,0,0,0,0,0,0,0,0,0,0,0,0,0,0,0,0,0,0,0,0,0,0,0,0,0,0,0,0,0,0,0,0,0,1,1,0,0,0,0,0,0,0,0,0,0,0,0,0,0,1,0,0,0,1,0,0,0,0,0,0,0,0,0,0,0,-2.41636,1.77963,-2.53897,2.23106,-2.77861,2.82255,-3.22282,3.56636,-0.760858,1.26404,-1.53268,1.96604,-2.30791,2.73226,-3.08462,3.5168,-0.851565,1.00508,-1.49391,1.79079,-2.19941,2.59171,-2.96743,3.39761,1.971,88.69,7,4,1,278.333,0,0,Inactive
727588,0,0,0,0,0,0,0,0,0,0,0,0,0,0,0,0,0,0,0,0,0,0,0,0,0,0,0,0,0,0,0,0,0,0,0,0,0,0,0,0,0,0,0,0,0,0,0,0,0,0,0,0,0,0,0,0,0,0,0,0,0,0,0,0,0,0,0,0,0,0,0,0,0,0,0,0,0,0,0,0,0,0,0,0,0,0,0,0,0,0,0,0,0,0,0,0,0,0,0,0,0,0,0,0,0,0,0,0,0,0,0,0,0,0,0,0,0,0,0,0,0,0,0,0,0,0,1,1,0,1,0,1,0,0,0,0,0,0,0,0,0,0,0,0,0,0,0,-1.44063,1.692,-1.98374,2.37599,-2.75876,3.22851,-3.60622,4.137,-0.843955,1.47413,-1.71964,2.3018,-2.61099,3.208,-3.51047,4.14003,-1.04846,1.20618,-1.83157,2.13335,-2.69479,3.07658,-3.58421,4.02596,3.654,63.57,1,1,0,262.272,1,0,Inactive
700561,0,0,0,0,0,0,0,0,0,0,0,0,0,0,0,0,0,0,0,0,0,0,0,0,0,0,0,0,0,0,0,0,0,0,0,0,0,0,0,0,0,0,0,0,0,0,0,0,0,0,0,0,0,0,0,0,0,0,0,0,0,0,0,0,0,0,0,0,0,0,0,0,0,0,0,0,0,0,0,0,0,0,0,0,0,0,0,0,0,0,0,0,0,0,0,0,0,0,0,0,0,0,0,0,0,0,0,0,0,0,0,0,0,0,0,0,0,0,0,0,0,0,0,0,0,0,0,1,0,0,1,0,0,0,0,0,0,0,0,0,0,0,0,0,0,0,0,-1.80352,1.49911,-2.16594,2.11753,-2.65995,2.89104,-3.26651,3.71335,-0.785236,1.44626,-1.57628,2.19295,-2.37034,3.00381,-3.16617,3.84053,-0.844019,1.12541,-1.52972,1.96292,-2.28438,2.8171,-3.05636,3.67861,3.584,51.81,2,0,0,237.262,1,0,Inactive
665033,0,0,0,0,0,0,0,0,0,0,0,0,0,0,0,0,0,0,0,0,0,0,0,0,0,0,0,0,0,0,0,0,0,0,0,0,0,0,0,0,0,0,0,0,0,0,0,0,0,0,0,0,0,0,0,0,0,0,0,0,0,0,0,0,0,0,0,0,0,0,0,0,0,0,0,0,0,0,0,0,0,0,0,0,0,0,0,0,0,0,0,0,0,0,0,0,0,0,0,0,0,0,0,0,0,0,0,0,0,0,0,0,0,0,0,0,0,0,0,0,0,0,0,0,0,0,1,1,0,1,0,0,0,0,0,0,0,0,0,0,0,0,0,0,0,0,0,-2.30902,1.33996,-2.56978,2.07215,-2.98098,2.91704,-3.53233,3.79885,-0.779712,1.34066,-1.58704,2.1558,-2.4029,3.03891,-3.22239,3.94047,-0.619044,1.30913,-1.40802,2.15721,-2.21902,3.05848,-3.03678,3.96961,4.667,30.96,1,0,0,277.121,1,1,Inactive
659508,0,0,0,0,0,0,0,0,0,0,0,0,0,0,0,0,0,0,0,0,0,0,0,0,0,0,0,0,0,0,0,0,0,0,0,0,0,0,0,0,0,0,0,0,0,0,0,0,0,0,0,0,0,0,0,0,0,0,0,0,0,0,0,0,0,0,0,0,0,0,0,0,0,0,0,0,0,0,0,0,0,0,0,0,0,0,0,0,0,0,0,0,0,0,0,0,0,0,0,0,0,0,0,0,0,0,0,0,0,0,0,0,0,0,1,1,0,0,0,0,0,0,0,0,0,0,1,0,1,1,0,0,0,0,0,0,0,0,0,0,0,0,0,0,0,0,0,-1.52539,1.5903,-2.16721,2.18883,-2.89819,3.02948,-3.67371,3.92691,-0.768867,1.52886,-1.54808,2.39621,-2.33773,3.31338,-3.13953,4.24583,-0.971826,1.11796,-1.75544,2.00085,-2.57631,2.92891,-3.40747,3.86824,2.745,39.3,2,1,0,255.302,1,0,Inactive
646533,0,0,0,0,0,0,0,0,0,0,0,0,0,0,0,0,0,0,0,0,0,0,0,0,0,0,0,0,0,0,0,0,0,0,0,0,0,0,0,0,0,0,0,0,0,0,0,0,0,0,0,0,0,0,0,0,0,0,0,0,0,0,0,0,0,0,0,0,0,0,0,0,0,0,0,0,0,0,0,0,0,0,0,0,0,0,0,0,0,0,0,0,0,0,0,0,0,0,0,0,0,0,0,0,0,0,0,0,0,0,0,0,0,0,0,0,0,0,0,0,0,0,0,0,0,0,1,1,0,1,0,1,0,0,0,0,0,0,0,0,0,0,0,0,0,0,0,-1.37983,1.23778,-1.90799,2.04632,-2.66657,2.93549,-3.49589,3.84359,-0.828205,1.31993,-1.67945,2.12918,-2.53866,3.0167,-3.40143,3.92553,-0.859802,1.18471,-1.61794,2.09455,-2.45509,3.01518,-3.30989,3.93916,4.588,41.57,1,0,0,245.285,1,0,Inactive
645254,0,0,0,0,0,0,0,0,0,0,0,0,0,0,0,0,0,0,0,0,0,0,0,0,0,0,0,0,0,0,0,0,0,0,0,0,0,0,0,0,0,0,0,0,0,0,0,0,0,0,0,0,0,0,0,0,0,0,0,0,0,0,0,0,0,0,0,0,0,0,0,0,0,0,0,0,0,0,0,0,0,0,0,0,0,0,0,0,0,0,0,0,0,0,0,0,0,0,0,0,0,0,0,0,0,0,0,0,0,0,0,0,0,0,1,1,0,0,0,0,0,0,0,0,0,0,0,0,0,1,0,0,0,0,0,0,0,0,0,0,0,0,0,0,0,0,0,-2.3162,1.74098,-2.56661,2.27473,-2.94895,2.97279,-3.42975,3.75095,-0.768604,1.27018,-1.54547,1.99986,-2.32815,2.81292,-3.11596,3.64892,-0.869013,1.10966,-1.59909,1.9212,-2.37456,2.75355,-3.16314,3.59637,1.948,84.23,6,4,2,321.336,0,0,Inactive
459117,0,0,0,0,0,0,0,0,0,0,0,0,0,0,0,0,0,0,0,0,0,0,0,0,0,0,0,0,0,0,0,0,0,0,0,0,0,0,0,0,0,0,0,0,0,0,0,0,0,0,0,0,0,0,0,0,0,0,0,0,0,0,0,0,0,0,0,0,0,0,0,0,0,0,0,0,0,0,0,0,0,0,0,0,0,0,0,0,0,0,0,0,0,0,0,0,0,0,0,0,0,0,0,0,0,0,0,0,0,0,0,0,0,0,0,0,0,0,0,0,0,0,0,0,0,0,1,1,0,1,0,0,0,0,0,0,0,0,0,0,0,0,0,0,0,0,0,-1.35759,1.10282,-1.82132,1.97261,-2.48436,2.86463,-3.24317,3.76458,-0.790645,1.23857,-1.60796,2.0366,-2.43119,2.91791,-3.25668,3.81596,-0.710147,1.13837,-1.48572,2.02909,-2.30383,2.93405,-3.12815,3.84218,3.156,67.15,1,1,1,226.304,1,0,Inactive
387104,0,0,0,0,0,0,0,0,0,0,0,0,0,0,0,0,0,0,0,0,0,0,0,0,0,0,0,0,0,0,0,0,0,0,0,0,0,0,0,0,0,0,0,0,0,0,0,0,0,0,0,0,0,0,0,0,0,0,0,0,0,0,0,0,0,0,0,0,0,0,0,0,0,0,0,0,0,0,0,0,0,0,0,0,0,0,0,0,0,0,0,0,0,0,0,0,0,0,0,0,0,0,0,0,0,0,0,0,0,0,0,0,0,0,0,0,0,0,0,0,0,0,0,0,0,0,1,0,0,1,0,1,0,0,0,0,0,0,0,0,0,0,0,0,0,0,0,-1.2994,1.20533,-1.89267,1.95109,-2.65031,2.81629,-3.47638,3.69928,-0.82652,1.46072,-1.67554,2.14059,-2.53274,2.93639,-3.39377,3.79166,-0.835381,1.19909,-1.58658,2.06267,-2.42442,2.94938,-3.27979,3.84112,5.769,37.61,2,2,0,312.17,1,2,Inactive
379337,0,0,0,0,0,0,0,0,0,0,0,0,0,0,0,0,0,0,0,0,0,0,0,0,0,0,0,0,0,0,0,0,0,0,0,0,0,0,0,0,0,0,0,0,0,0,0,0,0,0,0,0,0,0,0,0,0,0,0,0,0,0,0,0,0,0,0,0,0,0,0,0,0,0,0,0,0,0,0,0,0,0,0,0,0,0,0,0,0,0,0,0,0,0,0,0,0,0,0,0,0,0,0,0,0,0,0,0,0,0,0,0,0,0,1,0,0,1,0,0,0,0,0,0,0,0,0,1,0,0,0,1,0,0,0,0,0,0,0,0,0,0,0,0,0,0,0,-1.54472,1.2939,-1.8735,2.05986,-2.55135,2.92082,-3.3303,3.80295,-0.786855,1.39891,-1.58583,2.09934,-2.39358,2.92527,-3.20706,3.79583,-1.01068,1.15272,-1.7023,2.02582,-2.47004,2.91337,-3.26605,3.80693,3.53,42.85,1,1,0,258.28,1,0,Inactive
3194,0,0,0,0,0,0,0,0,0,0,0,0,0,0,0,0,0,0,0,0,0,0,0,0,0,0,0,0,0,0,0,0,0,0,0,0,0,0,0,0,0,0,0,0,0,0,0,0,0,0,0,0,0,0,0,0,0,0,0,0,0,0,0,0,0,0,0,0,0,0,0,0,0,0,0,0,0,0,0,0,0,0,0,0,0,0,0,0,0,0,0,0,0,0,0,0,0,0,0,0,0,0,0,0,0,0,0,0,0,0,0,0,0,0,1,1,0,0,0,0,0,0,0,0,0,0,0,0,0,1,0,0,0,0,0,0,0,0,0,0,0,0,0,0,0,0,0,-0.79381,0.844874,-1.58762,1.68975,-2.38143,2.53462,-3.17524,3.3795,-0.781463,1.2336,-1.56785,1.90734,-2.35668,2.69453,-3.14692,3.51566,-0.827857,1.11541,-1.50152,1.93727,-2.23898,2.77018,-3.00393,3.60783,3.126,20.31,1,2,0,274.181,1,1,Inactive
46912210,0,0,0,0,0,0,0,0,0,0,0,0,0,0,0,0,0,0,0,0,0,0,0,0,0,0,0,0,0,0,0,0,0,0,0,0,0,0,0,0,0,0,0,0,0,0,0,0,0,0,0,0,0,0,0,0,0,0,0,0,0,0,0,0,0,0,0,0,0,0,0,0,0,0,0,0,0,0,0,0,0,0,0,0,0,0,0,0,0,0,0,0,0,0,0,0,0,0,0,0,0,0,0,0,0,0,0,0,0,0,0,0,0,0,0,0,0,0,0,0,0,0,0,0,0,0,0,0,0,1,0,0,0,0,0,0,0,0,0,0,0,0,0,0,0,0,0,-1.34194,1.23408,-1.97856,2.09381,-2.76084,2.99649,-3.58014,3.9137,-0.777528,1.55006,-1.57241,2.41081,-2.39105,3.30425,-3.23523,4.21332,-1.08671,1.12552,-1.92127,1.99604,-2.76954,2.89914,-3.62336,3.81618,1.642,116.86,2,4,0,301.352,0,0,Inactive
46912208,0,0,0,0,0,0,0,0,0,0,0,0,0,0,0,0,0,0,0,0,0,0,0,0,0,0,0,0,0,0,0,0,0,0,0,0,0,0,0,0,0,0,0,0,0,0,0,0,0,0,0,0,0,0,0,0,0,0,0,0,0,0,0,0,0,0,0,0,0,0,0,0,0,0,0,0,0,0,0,0,0,0,0,0,0,0,0,0,0,0,0,0,0,0,0,0,0,0,0,0,0,0,0,0,0,0,0,0,0,0,0,0,0,0,1,0,1,0,0,0,0,0,0,0,0,0,0,0,0,1,1,0,0,0,0,0,0,0,0,0,0,0,0,0,0,0,0,-1.4477,1.51422,-1.85561,2.1481,-2.66766,3.03943,-3.50393,3.95916,-0.794581,1.55023,-1.60544,2.412,-2.42568,3.30762,-3.25352,4.21989,-1.08674,1.16091,-1.92155,2.04673,-2.7705,2.95641,-3.62543,3.87848,5.071,109.28,6,5,1,436.558,0,0,Inactive
46912207,0,0,0,0,0,0,0,0,0,0,0,0,0,0,0,0,0,0,0,0,0,0,0,0,0,0,0,0,0,0,0,0,0,0,0,0,0,0,0,0,0,0,0,0,0,0,0,0,0,0,0,0,0,0,0,0,0,0,0,0,0,0,0,0,0,0,0,0,0,0,0,0,0,0,0,0,0,0,0,0,0,0,0,0,0,0,0,0,0,0,0,0,0,0,0,0,0,0,0,0,0,0,0,0,0,0,0,1,0,0,0,0,0,0,1,0,0,0,0,0,0,0,0,0,0,0,0,0,0,1,0,0,0,0,0,0,0,0,0,0,0,0,0,0,0,0,0,-2.24501,1.86152,-2.37106,2.30926,-2.66771,3.07638,-3.50307,3.97195,-0.794567,1.54991,-1.60539,2.41038,-2.42558,3.3037,-3.25339,4.21295,-1.08673,1.15041,-1.92153,2.02976,-2.77046,2.9341,-3.62537,3.85135,3.892,106.48,4,5,0,361.444,0,0,Inactive
46912206,0,0,0,0,0,0,0,0,0,0,0,0,0,0,0,0,0,0,0,0,0,0,0,0,0,0,0,0,0,0,0,0,0,0,0,0,0,0,0,0,0,0,0,0,0,0,0,0,0,0,0,0,0,0,0,0,0,0,0,0,0,0,0,0,0,0,0,0,0,0,0,0,0,0,0,0,0,0,0,0,0,0,0,0,0,0,0,0,0,0,0,0,0,0,0,0,0,0,0,0,0,0,0,0,0,0,0,0,0,0,0,0,0,0,0,0,0,0,0,0,0,0,0,0,0,0,1,0,0,1,0,1,0,0,0,0,0,0,0,0,0,0,0,0,0,0,0,-2.19393,1.94771,-2.48949,2.49693,-3.02513,3.24683,-3.7447,4.10937,-0.84475,1.5502,-1.71955,2.41212,-2.60587,3.30909,-3.49756,4.22469,-1.08671,1.17916,-1.92124,2.10172,-2.76945,3.03782,-3.62318,3.97994,3.851,110.39,2,4,0,357.412,0,0,Inactive
46912204,0,0,0,0,0,0,0,0,0,0,0,0,0,0,0,0,0,0,0,0,0,0,0,0,0,0,0,0,0,0,0,0,0,0,0,0,0,0,0,0,0,0,0,0,0,0,0,0,0,0,0,0,0,0,0,0,0,0,0,0,0,0,0,0,0,0,0,0,0,0,0,0,0,0,0,0,0,0,0,0,0,0,0,0,0,0,0,0,0,0,0,0,0,0,0,0,0,0,0,0,0,0,0,0,0,0,0,0,0,0,0,0,0,0,0,0,0,0,0,0,0,0,0,0,0,0,0,0,0,1,0,0,0,0,0,0,0,0,0,0,0,0,0,0,0,0,0,-1.11668,1.22617,-1.85575,2.07884,-2.66772,2.9763,-3.50339,3.88868,-0.782008,1.54948,-1.57577,2.40834,-2.37886,3.29848,-3.19156,4.2033,-1.08671,1.13861,-1.92124,2.00358,-2.76944,2.89723,-3.62314,3.80568,4.899,80.18,3,3,0,331.462,0,0,Inactive
46912203,0,0,0,0,0,0,0,0,0,0,0,0,0,0,0,0,0,0,0,0,0,0,0,0,0,0,0,0,0,0,0,0,0,0,0,0,0,0,0,0,0,0,0,0,0,0,0,0,0,0,0,0,0,0,0,0,0,0,0,0,0,0,0,0,0,0,0,0,0,0,0,0,0,0,0,0,0,0,0,0,0,0,0,0,0,0,0,0,0,0,0,0,0,0,0,0,0,0,0,0,0,0,0,0,0,0,0,0,0,0,0,0,0,0,0,0,0,0,0,0,0,0,0,0,0,0,0,0,0,1,0,0,0,0,0,0,0,0,0,0,0,0,0,0,0,0,0,-1.11681,2.21192,-1.85579,2.56392,-2.66771,3.15301,-3.50335,3.96496,-0.787109,2.41081,-1.58498,2.69974,-2.38858,3.32213,-3.19853,4.21918,-1.08671,1.14065,-1.92125,2.0121,-2.76945,2.91018,-3.62317,3.82211,5.354,80.18,4,3,0,411.348,0,1,Inactive
46912202,0,0,0,0,0,0,0,0,0,0,0,0,0,0,0,0,0,0,0,0,0,0,0,0,0,0,0,0,0,0,0,0,0,0,0,0,0,0,0,0,0,0,0,0,0,0,0,0,0,0,0,0,0,0,0,0,0,0,0,0,0,0,0,0,0,0,0,0,0,0,0,0,0,0,0,0,0,0,0,0,0,0,0,0,0,0,0,0,0,0,0,0,0,0,0,0,0,0,0,0,0,0,0,0,0,0,0,0,0,0,0,0,0,0,0,0,0,0,0,0,0,0,0,0,0,0,0,0,0,1,0,0,0,0,0,0,0,0,0,0,0,0,0,0,0,0,0,-1.11668,1.22604,-1.85579,2.07844,-2.66782,2.97564,-3.50352,3.88775,-0.781019,1.54944,-1.57561,2.4082,-2.37918,3.2982,-3.19198,4.20284,-1.08671,1.13897,-1.92124,2.00396,-2.76945,2.89734,-3.62316,3.80547,4.487,80.18,3,3,0,317.435,0,0,Inactive
44640164,0,0,0,0,0,0,0,0,0,0,0,0,0,0,0,0,0,0,0,0,0,0,0,0,0,0,0,0,0,0,0,0,0,0,0,0,0,0,0,0,0,0,0,0,0,0,0,0,0,0,0,0,0,0,0,0,0,0,0,0,0,0,0,0,0,0,0,0,0,0,0,0,0,0,0,0,0,0,0,0,0,0,0,0,0,0,0,0,0,0,0,0,0,0,0,0,0,0,0,0,0,0,0,0,0,0,0,0,0,0,0,0,0,0,0,0,0,0,0,0,0,0,0,0,0,0,0,0,0,1,0,0,0,0,0,0,0,0,0,0,0,0,0,0,0,0,0,-2.38409,1.53395,-2.52312,2.14221,-2.79475,3.00712,-3.5033,3.91349,-0.778754,1.54968,-1.57424,2.4089,-2.37886,3.29951,-3.1921,4.20486,-1.08671,1.12587,-1.92124,1.99155,-2.76945,2.88797,-3.62316,3.79867,2.702,98.64,2,5,0,333.39,0,0,Inactive
44640163,0,0,0,0,0,0,0,0,0,0,0,0,0,0,0,0,0,0,0,0,0,0,0,0,0,0,0,0,0,0,0,0,0,0,0,0,0,0,0,0,0,0,0,0,0,0,0,0,0,0,0,0,0,0,0,0,0,0,0,0,0,0,0,0,0,0,0,0,0,0,0,0,0,0,0,0,0,0,0,0,0,0,0,0,0,0,0,0,0,0,0,0,0,0,0,0,0,0,0,0,0,0,0,0,0,0,0,0,0,0,0,0,0,0,0,0,0,0,0,0,0,0,0,0,0,0,1,0,0,1,1,0,0,0,0,0,0,0,0,0,0,0,0,0,0,0,0,-1.38323,1.22822,-1.89182,2.08937,-2.6709,2.99788,-3.50802,3.92163,-0.830934,1.54978,-1.68498,2.41005,-2.54611,3.30329,-3.41026,4.21286,-1.08671,1.1627,-1.92126,2.05814,-2.76951,2.97157,-3.62329,3.89442,3.185,93.07,2,3,0,326.402,0,0,Active
44623918,0,0,0,0,0,0,0,0,0,0,0,0,0,0,0,0,0,0,0,0,0,0,0,0,0,0,0,0,0,0,0,0,0,0,0,0,0,0,0,0,0,0,0,0,0,0,0,0,0,0,0,0,0,0,0,0,0,0,0,0,0,0,0,0,0,0,0,0,0,0,0,0,0,0,0,0,0,0,0,0,0,0,0,0,0,0,0,0,0,0,0,0,0,0,0,0,0,0,0,0,0,0,0,0,0,0,0,0,0,0,0,0,0,0,0,0,0,0,0,0,0,0,0,0,0,0,0,1,0,1,0,0,1,0,0,0,0,0,0,0,0,0,0,0,0,0,0,-2.21574,1.49521,-2.35473,2.21623,-2.69589,3.08771,-3.48503,3.99179,-0.807996,1.55069,-1.61849,2.41128,-2.43006,3.30357,-3.24229,4.21093,-1.08697,1.15985,-1.92172,2.03262,-2.76999,2.92988,-3.62372,3.84127,4.715,64.11,3,4,0,335.384,1,0,Inactive
44623917,0,0,0,0,0,0,0,0,0,0,0,0,0,0,0,0,0,0,0,0,0,0,0,0,0,0,0,0,0,0,0,0,0,0,0,0,0,0,0,0,0,0,0,0,0,0,0,0,0,0,0,0,0,0,0,0,0,0,0,0,0,0,0,0,0,0,0,0,0,0,0,0,0,0,0,0,0,0,0,0,0,0,0,0,0,0,0,0,0,0,0,0,0,0,0,0,0,0,0,0,0,0,0,0,0,0,0,0,0,0,0,0,0,0,0,0,0,0,0,0,0,0,0,0,0,0,0,0,0,1,0,0,0,0,0,0,0,0,0,0,0,0,0,0,0,0,0,-2.21579,2.22347,-2.35338,2.56764,-2.6911,3.16451,-3.48449,4.01548,-0.77796,2.40121,-1.57194,2.67308,-2.37615,3.31142,-3.18992,4.21298,-1.08697,1.12624,-1.92172,1.99072,-2.77001,2.88621,-3.62375,3.79633,3.7,64.11,3,4,0,327.283,1,0,Inactive
44623911,0,0,0,0,0,0,0,0,0,0,0,0,0,0,0,0,0,0,0,0,0,0,0,0,0,0,0,0,0,0,0,0,0,0,0,0,0,0,0,0,0,0,0,0,0,0,0,0,0,0,0,0,0,0,0,0,0,0,0,0,0,0,0,0,0,0,0,0,0,0,0,0,0,0,0,0,0,0,0,0,0,0,0,0,0,0,0,0,0,0,0,0,0,0,0,0,0,0,0,0,0,0,0,0,0,0,0,0,0,0,0,0,0,0,0,1,0,0,0,0,0,0,0,0,0,0,0,0,0,1,0,0,0,0,0,0,0,0,0,0,0,0,0,0,0,0,0,-2.21573,1.49638,-2.35452,2.21694,-2.69331,3.08586,-3.48473,3.98655,-0.777296,1.55081,-1.57068,2.41107,-2.37482,3.30234,-3.18885,4.20802,-1.08697,1.12249,-1.92172,1.98477,-2.77,2.87971,-3.62373,3.78964,2.029,93.21,4,6,1,316.338,0,0,Inactive
44623909,0,0,0,0,0,0,0,0,0,0,0,0,0,0,0,0,0,0,0,0,0,0,0,0,0,0,0,0,0,1,0,0,0,1,0,0,0,0,0,0,0,0,0,0,0,0,0,0,0,0,0,0,0,0,0,0,0,0,0,0,0,0,0,0,0,0,0,0,0,0,0,0,0,0,0,0,0,0,0,0,0,0,0,0,0,0,0,0,0,0,0,0,0,0,0,0,0,0,0,0,0,0,0,0,0,0,0,0,0,0,0,0,0,0,0,0,0,0,0,0,0,0,0,0,0,0,0,0,0,1,0,0,0,0,0,0,0,0,0,0,0,0,0,0,0,0,0,-2.21438,2.1072,-2.35164,2.53615,-2.69017,3.18917,-3.48442,4.02955,-0.778991,1.55076,-1.57453,2.41105,-2.37916,3.30254,-3.19229,4.20863,-1.08697,1.12665,-1.92172,1.99239,-2.77001,2.88893,-3.62375,3.79987,2.819,101.41,3,6,1,303.295,0,0,Inactive
44623902,0,0,0,0,0,0,0,0,0,0,0,0,0,0,0,0,0,0,0,0,0,0,0,0,0,0,0,0,0,0,0,0,0,0,0,0,0,0,0,0,0,0,0,0,0,0,0,0,0,0,0,0,0,0,0,0,0,0,0,0,0,0,0,0,0,0,0,0,0,0,0,0,0,0,0,0,0,0,0,0,0,0,0,0,0,0,0,0,0,0,0,0,0,0,0,0,0,0,0,0,0,0,0,0,0,0,0,0,0,0,0,0,0,0,0,0,0,0,0,0,0,0,0,0,0,0,0,0,0,1,0,0,0,0,0,0,0,0,0,0,0,0,0,0,0,0,0,-2.2158,1.49491,-2.35495,2.21303,-2.69582,3.08005,-3.48484,3.97916,-0.777991,1.55041,-1.57158,2.40986,-2.37557,3.30005,-3.18938,4.20451,-1.08697,1.12672,-1.92171,1.98954,-2.76998,2.88266,-3.62369,3.79056,3.212,64.11,2,4,0,273.313,1,0,Inactive
44623898,0,0,0,0,0,0,0,0,0,0,0,0,0,0,0,0,0,0,0,0,0,0,0,0,0,0,0,0,0,0,0,0,0,0,0,0,0,0,0,0,0,0,0,0,0,0,0,0,0,0,0,0,0,0,0,0,0,0,0,0,0,0,0,0,0,0,0,0,0,0,0,0,0,0,0,0,0,0,0,0,0,0,0,0,0,0,0,0,0,0,0,0,0,0,0,0,0,0,0,0,0,0,0,0,0,0,0,0,0,0,0,0,0,0,0,0,0,0,0,0,0,0,0,0,0,0,0,0,0,1,0,0,0,0,0,0,0,0,0,0,0,0,0,0,0,0,0,-2.21192,1.49583,-2.34944,2.22143,-2.76503,3.09555,-3.56995,4.00105,-0.784594,1.55087,-1.60019,2.412,-2.43425,3.30531,-3.27885,4.21402,-1.08697,1.12987,-1.92172,2.00264,-2.77003,2.90579,-3.62385,3.82244,2.498,87.9,2,5,0,284.296,0,0,Inactive
44623896,0,0,0,0,0,0,0,0,0,0,0,0,0,0,0,0,0,0,0,0,0,0,0,0,0,0,0,0,0,0,0,0,0,0,0,0,0,0,0,0,0,0,0,0,0,0,0,0,0,0,0,0,0,0,0,0,0,0,0,0,0,0,0,0,0,0,0,0,0,0,0,0,0,0,0,0,0,0,0,0,0,0,0,0,0,0,0,0,0,0,0,0,0,0,0,0,0,0,0,0,0,0,0,0,0,0,0,0,0,0,0,0,0,0,0,0,0,0,0,0,0,0,0,0,0,0,0,0,0,1,0,0,0,0,0,0,0,0,0,0,0,0,0,0,0,0,0,-2.21574,2.20514,-2.35461,2.52771,-2.69303,3.12177,-3.48461,3.99957,-0.777706,2.4012,-1.57131,2.67264,-2.37539,3.31026,-3.18925,4.21184,-1.08697,1.12638,-1.92172,1.99075,-2.76999,2.88569,-3.62371,3.79523,3.911,64.11,3,4,0,327.283,1,0,Inactive
44623894,0,0,0,0,0,0,0,0,0,0,0,0,0,0,0,0,0,0,0,0,0,0,0,0,0,0,0,0,0,0,0,0,0,0,0,0,0,0,0,0,0,0,0,0,0,0,0,0,0,0,0,0,0,0,0,0,0,0,0,0,0,0,0,0,0,0,0,0,0,0,0,0,0,0,0,0,0,0,0,0,0,0,0,0,0,0,0,0,0,0,0,0,0,0,0,0,0,0,0,0,0,0,0,0,0,0,0,0,0,0,0,0,0,0,0,0,0,0,0,0,0,0,0,0,0,0,0,0,0,1,0,0,0,0,0,0,0,0,0,0,0,0,0,0,0,0,0,-2.20326,1.49856,-2.33837,2.2271,-2.6827,3.09327,-3.48394,3.99164,-0.777265,2.33463,-1.57063,2.4712,-2.37484,3.30272,-3.18893,4.20702,-1.08697,1.12622,-1.92172,1.98928,-2.77,2.88285,-3.62374,3.79114,2.936,64.11,2,4,0,277.276,1,0,Inactive
44246496,0,0,0,0,0,0,0,0,0,0,0,0,0,0,0,0,0,0,0,0,0,0,0,0,0,0,0,0,0,0,0,0,0,0,0,0,0,0,0,0,0,0,0,0,0,0,0,0,0,0,0,0,0,0,0,0,0,0,0,0,0,0,0,0,0,0,0,0,0,0,0,0,0,0,0,0,0,0,0,0,0,0,0,0,0,0,0,0,0,0,0,0,0,0,0,0,0,0,0,0,0,0,0,0,0,0,0,0,0,1,0,0,0,0,1,1,0,1,0,0,0,0,0,0,0,0,1,0,0,1,0,1,0,0,0,0,0,0,0,0,0,0,0,0,0,0,0,-1.54737,1.54282,-1.94883,2.2777,-2.692,3.16544,-3.54004,4.07994,-0.847734,1.30773,-1.7342,2.11811,-2.63205,3.02337,-3.53451,3.95018,-0.90538,1.15392,-1.74702,2.06511,-2.63492,2.99506,-3.53391,3.93109,2.795,70.24,1,4,0,290.278,0,0,Inactive
43083207,0,0,0,0,0,0,0,0,0,0,0,0,0,0,0,0,0,0,0,0,0,0,0,0,0,0,0,0,0,0,0,0,0,0,0,0,0,0,0,0,0,0,0,0,0,0,0,0,0,0,0,0,0,0,0,0,0,0,0,0,0,0,0,0,0,0,0,0,0,0,0,0,0,0,0,0,0,0,0,0,0,0,0,0,0,0,0,0,0,0,0,0,0,0,0,0,0,0,0,0,0,0,0,0,0,0,0,0,0,0,0,0,0,0,0,0,0,0,0,0,0,0,0,0,0,0,0,0,0,1,0,0,0,0,0,0,0,0,0,0,0,0,0,0,0,0,0,-2.21563,1.49499,-2.3543,2.21378,-2.69324,3.08128,-3.48458,3.98065,-0.777348,1.55047,-1.57084,2.40999,-2.37503,3.30027,-3.18905,4.20482,-1.08697,1.14174,-1.92171,1.9933,-2.76998,2.88507,-3.62369,3.7924,3.573,64.11,2,4,0,338.182,1,1,Inactive
43083206,0,0,0,0,0,0,0,0,0,0,0,0,0,0,0,0,0,0,0,0,0,0,0,0,0,0,0,0,0,0,0,0,0,0,0,0,0,0,0,0,0,0,0,0,0,0,0,0,0,0,0,0,0,0,0,0,0,0,0,0,0,0,0,0,0,0,0,0,0,0,0,0,0,0,0,0,0,0,0,0,0,0,0,0,0,0,0,0,0,0,0,0,0,0,0,0,0,0,0,0,0,0,0,0,0,0,0,0,0,0,0,0,0,0,0,0,0,0,0,0,0,0,0,0,0,0,0,0,0,1,0,0,0,0,0,0,0,0,0,0,0,0,0,0,0,0,0,-2.21573,1.49496,-2.35461,2.21354,-2.69387,3.08092,-3.48474,3.9802,-0.77733,1.55046,-1.57076,2.40997,-2.3749,3.30022,-3.18891,4.20473,-1.08697,1.14315,-1.92171,1.99335,-2.76998,2.88491,-3.62371,3.79212,3.573,64.11,2,4,0,338.182,1,1,Inactive
43083196,0,0,0,0,0,0,0,0,0,0,0,0,0,0,0,0,0,0,0,0,0,0,0,0,0,0,0,0,0,0,0,0,0,0,0,0,0,0,0,0,0,0,0,0,0,0,0,0,0,0,0,0,0,0,0,0,0,0,0,0,0,0,0,0,0,0,0,0,0,0,0,0,0,0,0,0,0,0,0,0,0,0,0,0,0,0,0,0,0,0,0,0,0,0,0,0,0,0,0,0,0,0,0,0,0,0,0,0,0,0,0,0,0,0,0,0,0,0,0,0,0,0,0,0,0,0,0,0,0,1,0,0,0,0,0,0,0,0,0,0,0,0,0,0,0,0,0,-2.21299,1.49524,-2.35133,2.21487,-2.69301,3.08278,-3.48482,3.9824,-0.777386,1.55048,-1.57102,2.41008,-2.37529,3.30048,-3.18929,4.20518,-1.08697,1.1373,-1.92172,1.9931,-2.77,2.88559,-3.62374,3.79335,3.573,64.11,2,4,0,338.182,1,1,Inactive
28826204,0,0,0,0,0,0,0,0,0,0,0,0,0,0,0,0,0,0,0,0,0,0,0,0,0,0,0,0,0,1,0,0,0,1,0,0,0,0,0,0,0,0,0,0,0,0,0,0,0,0,0,0,0,0,0,0,0,0,0,0,0,0,0,0,0,0,0,0,0,0,0,0,0,0,0,0,0,0,0,0,0,0,0,0,0,0,0,0,0,0,0,0,0,0,0,0,0,0,0,0,0,0,0,0,0,0,0,0,0,0,0,0,0,0,0,0,0,0,0,0,0,0,0,0,0,0,0,0,0,1,0,0,0,0,0,0,0,0,0,0,0,0,0,0,0,0,0,-1.31003,2.09021,-1.85573,2.4974,-2.66762,3.10883,-3.50326,3.93485,-0.781335,1.54969,-1.57842,2.40895,-2.3831,3.29971,-3.19528,4.20528,-1.08671,1.13982,-1.92124,2.00722,-2.76945,2.90254,-3.62316,3.81227,2.697,117.48,3,5,1,319.363,0,0,Inactive
14765032,0,0,0,0,0,0,0,0,0,0,0,0,0,0,0,0,0,0,0,0,0,0,0,0,0,0,0,0,0,0,0,0,0,0,0,0,0,0,0,0,0,0,0,0,0,0,0,0,0,0,0,0,0,0,0,0,0,0,0,0,0,0,0,0,0,0,0,0,0,0,0,0,0,0,0,0,0,0,0,0,0,0,0,0,0,0,0,0,0,0,0,0,0,0,0,0,0,0,0,0,0,0,0,0,0,0,0,0,0,0,0,0,0,0,0,0,0,0,0,0,0,0,0,0,0,0,0,0,0,1,0,0,0,0,0,0,0,0,0,0,0,0,0,0,0,0,0,-2.21577,2.20606,-2.35449,2.53217,-2.69275,3.12824,-3.48461,4.00227,-0.777775,2.4012,-1.57147,2.67271,-2.37558,3.31048,-3.18942,4.21206,-1.08697,1.12634,-1.92172,1.99075,-2.76999,2.88582,-3.62372,3.79548,3.911,64.11,3,4,0,327.283,1,0,Inactive
14765027,0,0,0,0,0,0,0,0,0,0,0,0,0,0,0,0,0,0,0,0,0,0,0,0,0,0,0,0,0,0,0,0,0,0,0,0,0,0,0,0,0,0,0,0,0,0,0,0,0,0,0,0,0,0,0,0,0,0,0,0,0,0,0,0,0,0,0,0,0,0,0,0,0,0,0,0,0,0,0,0,0,0,0,0,0,0,0,0,0,0,0,0,0,0,0,0,0,0,0,0,0,0,0,0,0,0,0,0,0,0,0,0,0,0,0,0,0,0,0,0,0,0,0,0,0,0,0,0,0,1,0,0,0,0,0,0,0,0,0,0,0,0,0,0,0,0,0,-2.39865,1.4954,-2.52652,2.21636,-2.76673,3.08492,-3.48484,3.98466,-0.777294,1.55054,-1.57066,2.4102,-2.37479,3.30065,-3.18883,4.20538,-1.08697,1.12256,-1.92171,1.98412,-2.76999,2.87784,-3.62371,3.78649,2.69,73.34,3,5,0,289.312,0,0,Inactive
14765026,0,0,0,0,0,0,0,0,0,0,0,0,0,0,0,0,0,0,0,0,0,0,0,0,0,0,0,0,0,0,0,0,0,0,0,0,0,0,0,0,0,0,0,0,0,0,0,0,0,0,0,0,0,0,0,0,0,0,0,0,0,0,0,0,0,0,0,0,0,0,0,0,0,0,0,0,0,0,0,0,0,0,0,0,0,0,0,0,0,0,0,0,0,0,0,0,0,0,0,0,0,0,0,0,0,0,0,0,0,0,0,0,0,0,0,0,0,0,0,0,0,0,0,0,0,0,0,0,0,1,0,0,0,0,0,0,0,0,0,0,0,0,0,0,0,0,0,-2.21559,1.49521,-2.35419,2.21698,-2.76831,3.08891,-3.58082,3.99302,-0.783329,1.55084,-1.5958,2.41174,-2.42626,3.30455,-3.26734,4.21255,-1.08698,1.13096,-1.92172,2.00336,-2.77001,2.905,-3.62376,3.82007,2.498,87.9,2,5,0,284.296,0,0,Inactive
3331835,0,0,0,0,0,0,0,0,0,0,0,0,0,0,0,0,0,0,0,0,0,0,0,0,0,0,0,0,0,0,0,0,0,0,0,0,0,0,0,0,0,0,0,0,0,0,0,0,0,0,0,0,0,0,0,0,0,0,0,0,0,0,0,0,0,0,0,0,0,0,0,0,0,0,0,0,0,0,0,0,0,0,0,0,0,0,0,0,0,0,0,0,0,0,0,0,0,0,0,0,0,0,0,0,0,0,0,0,0,0,0,0,0,0,0,0,0,0,0,0,0,0,0,0,0,0,0,0,0,1,0,0,0,0,0,0,0,0,0,0,0,0,0,0,0,0,0,-1.11667,1.22593,-1.85581,2.07816,-2.66788,2.97534,-3.50363,3.88754,-0.790395,1.54941,-1.58827,2.40811,-2.39049,3.29807,-3.19908,4.20273,-1.08671,1.14528,-1.92124,2.01168,-2.76945,2.90455,-3.62316,3.81223,3.956,80.18,2,3,0,303.408,0,0,Inactive
3243985,0,0,0,0,0,0,0,0,0,0,0,0,0,0,0,0,0,0,0,0,0,0,0,0,0,0,0,0,0,0,0,0,0,0,0,0,0,0,0,0,0,0,0,0,0,0,0,0,0,0,0,0,0,0,0,0,0,0,0,0,0,0,0,0,0,0,0,0,0,0,0,0,0,0,0,0,0,0,0,0,0,0,0,0,0,0,0,0,0,0,0,0,0,0,0,0,0,0,0,0,0,0,0,0,0,0,0,0,0,1,0,0,0,0,1,1,1,0,0,0,0,0,0,0,0,0,1,0,0,1,1,0,0,0,0,0,0,0,0,0,0,0,0,0,0,0,0,-1.56659,1.38649,-1.90416,2.11268,-2.65422,2.94738,-3.49301,3.82325,-0.848086,1.21511,-1.70872,1.97326,-2.57379,2.84939,-3.44087,3.74786,-0.936615,1.17512,-1.66201,2.06265,-2.46953,2.9613,-3.3135,3.86506,2.753,47.03,1,2,0,273.291,1,0,Inactive
2883824,0,0,0,0,0,0,0,0,0,0,0,0,0,0,0,0,0,0,0,0,0,0,0,0,0,0,0,0,0,0,0,0,0,0,0,0,0,0,0,0,0,0,0,0,0,0,0,0,0,0,0,0,0,0,0,0,0,0,0,0,0,0,0,0,0,0,0,0,0,0,0,0,0,0,0,0,0,0,0,0,0,0,0,0,0,0,0,0,0,0,0,0,0,0,0,0,0,0,0,0,0,0,0,0,0,0,0,0,0,0,0,0,0,0,0,0,0,0,0,0,0,0,0,0,0,0,0,1,0,1,0,0,0,0,0,0,0,0,0,0,0,0,0,0,0,0,0,-2.21574,1.4952,-2.35472,2.21603,-2.69536,3.08728,-3.48497,3.99112,-0.807658,1.55069,-1.6175,2.41125,-2.42832,3.30349,-3.23973,4.21077,-1.08697,1.16074,-1.92172,2.03295,-2.76999,2.92963,-3.62372,3.84062,4.715,64.11,3,4,0,335.384,1,0,Inactive
892507,0,0,0,0,0,0,0,0,0,0,0,0,0,0,0,0,0,0,0,0,0,0,0,0,0,0,0,0,0,0,0,0,0,0,0,0,0,0,0,0,0,0,0,0,0,0,0,0,0,0,0,0,0,0,0,0,0,0,0,0,0,0,0,0,0,0,0,0,0,0,0,0,0,0,0,0,0,0,0,0,0,0,0,0,0,0,0,0,0,0,0,0,0,0,0,0,0,0,0,0,0,0,0,0,0,0,0,0,0,0,0,0,0,0,0,0,0,0,0,0,0,0,0,0,0,0,0,1,0,1,0,1,0,0,0,0,0,0,0,0,0,0,0,0,0,0,0,-2.21576,1.49526,-2.35533,2.21703,-2.69958,3.08947,-3.48557,3.99441,-0.809214,1.5507,-1.62201,2.41138,-2.43627,3.30389,-3.25133,4.21157,-1.08697,1.15667,-1.92172,2.0313,-2.77001,2.93054,-3.62375,3.84337,4.715,64.11,3,4,0,335.384,1,0,Inactive
790225,0,0,0,0,0,0,0,0,0,0,0,0,0,0,0,0,0,0,0,0,0,0,0,0,0,0,0,0,0,0,0,0,0,0,0,0,0,0,0,0,0,0,0,0,0,0,0,0,0,0,0,0,0,0,0,0,0,0,0,0,0,0,0,0,0,0,0,0,0,0,0,0,0,0,0,0,0,0,0,0,0,0,0,0,0,0,0,0,0,0,0,0,0,0,0,0,0,0,0,0,0,0,0,0,0,0,0,0,0,0,0,0,0,0,0,0,0,0,0,0,0,0,0,0,0,0,1,0,0,1,1,0,0,0,0,0,0,0,0,0,0,0,0,0,0,0,0,-2.21577,1.49526,-2.35621,2.21888,-2.71826,3.09586,-3.4923,4.00652,-0.863807,1.55064,-1.73051,2.41136,-2.59816,3.30445,-3.46627,4.21347,-1.08697,1.18669,-1.92173,2.08576,-2.77004,2.99845,-3.62383,3.91952,4.041,64.11,2,4,0,309.346,1,0,Inactive
790224,0,0,0,0,0,0,0,0,0,0,0,0,0,0,0,0,0,0,0,0,0,0,0,0,0,0,0,0,0,0,0,0,0,0,0,0,0,0,0,0,0,0,0,0,0,0,0,0,0,0,0,0,0,0,0,0,0,0,0,0,0,0,0,0,0,0,0,0,0,0,0,0,0,0,0,0,0,0,0,0,0,0,0,0,0,0,0,0,0,0,0,0,0,0,0,0,0,0,0,0,0,0,0,0,0,0,0,0,0,0,0,0,0,0,0,0,0,0,0,0,0,0,0,0,0,0,0,0,0,1,0,0,0,0,0,0,0,0,0,0,0,0,0,0,0,0,0,-2.21753,1.49483,-2.35797,2.21308,-2.70095,3.08039,-3.4855,3.97976,-0.778258,1.55042,-1.57207,2.40991,-2.37608,3.3002,-3.18976,4.2048,-1.08697,1.12642,-1.92172,1.9895,-2.77,2.88305,-3.62374,3.79132,3.001,64.11,2,4,0,273.313,1,0,Inactive
790223,0,0,0,0,0,0,0,0,0,0,0,0,0,0,0,0,0,0,0,0,0,0,0,0,0,0,0,0,0,0,0,0,0,0,0,0,0,0,0,0,0,0,0,0,0,0,0,0,0,0,0,0,0,0,0,0,0,0,0,0,0,0,0,0,0,0,0,0,0,0,0,0,0,0,0,0,0,0,0,0,0,0,0,0,0,0,0,0,0,0,0,0,0,0,0,0,0,0,0,0,0,0,0,0,0,0,0,0,0,0,0,0,0,0,0,0,0,0,0,0,0,0,0,0,0,0,1,0,0,1,0,1,0,0,0,0,0,0,0,0,0,0,0,0,0,0,0,-2.21574,1.49516,-2.35492,2.217,-2.70756,3.09128,-3.48972,3.99933,-0.862382,1.55062,-1.72652,2.41118,-2.59125,3.30385,-3.45627,4.2122,-1.08697,1.19386,-1.92172,2.09102,-2.77,3.00022,-3.62374,3.91783,4.041,64.11,2,4,0,309.346,1,0,Inactive
786873,0,0,0,0,0,0,0,0,0,0,0,0,0,0,0,0,0,0,0,0,0,0,0,0,0,0,0,0,0,0,0,0,0,0,0,0,0,0,0,0,0,0,0,0,0,0,0,0,0,0,0,0,0,0,0,0,0,0,0,0,0,0,0,0,0,0,0,0,0,0,0,0,0,0,0,0,0,0,0,0,0,0,0,0,0,0,0,0,0,0,0,0,0,0,0,0,0,0,0,0,0,0,0,0,0,0,0,0,0,0,0,0,0,0,0,1,0,0,0,0,0,0,0,0,0,0,0,0,0,1,0,0,0,0,0,0,0,0,0,0,0,0,0,0,0,0,0,-2.21546,1.49649,-2.35379,2.21755,-2.69185,3.08665,-3.48445,3.98742,-0.77731,1.55081,-1.57074,2.4111,-2.37493,3.30241,-3.18899,4.20814,-1.08697,1.12258,-1.92172,1.98474,-2.76999,2.87966,-3.62372,3.78964,2.029,93.21,4,6,1,316.338,0,0,Inactive
747902,0,0,0,0,0,0,0,0,0,0,0,0,0,0,0,0,0,0,0,0,0,0,0,0,0,0,0,0,0,0,0,0,0,0,0,0,0,0,0,0,0,0,0,0,0,0,0,0,0,0,0,0,0,0,0,0,0,0,0,0,0,0,0,0,0,0,0,0,0,0,0,0,0,0,0,0,0,0,0,0,0,0,0,0,0,0,0,0,0,0,0,0,0,0,0,0,0,0,0,0,0,0,0,0,0,0,0,0,0,0,0,0,0,0,0,0,0,0,0,0,0,0,0,0,0,0,0,0,0,1,0,0,0,0,0,0,0,0,0,0,0,0,0,0,0,0,0,-2.21574,1.49491,-2.35478,2.21301,-2.69553,3.07996,-3.48493,3.97899,-0.77789,1.55041,-1.57139,2.40984,-2.37535,3.30001,-3.18916,4.20444,-1.08697,1.12682,-1.92171,1.98955,-2.76998,2.88254,-3.62371,3.79034,3.212,64.11,2,4,0,273.313,1,0,Inactive
706526,0,0,0,0,0,0,0,0,0,0,0,0,0,0,0,0,0,0,0,0,0,0,0,0,0,0,0,0,0,0,0,0,0,0,0,0,0,0,0,0,0,0,0,0,0,0,0,0,0,0,0,0,0,0,0,0,0,0,0,0,0,0,0,0,0,0,0,0,0,0,0,0,0,0,0,0,0,0,0,0,0,0,0,0,0,0,0,0,0,0,0,0,0,0,0,0,0,0,0,0,0,0,0,0,0,0,0,0,0,0,0,0,0,0,0,0,0,0,0,0,0,0,0,0,0,0,0,0,0,1,0,0,0,0,0,0,0,0,0,0,0,0,0,0,0,0,0,-2.2176,1.49486,-2.35829,2.2135,-2.70381,3.08156,-3.48585,3.98183,-0.787873,1.55047,-1.58354,2.41017,-2.38513,3.30085,-3.19498,4.206,-1.08697,1.12874,-1.92172,1.99479,-2.77,2.88998,-3.62374,3.79942,3.438,64.11,2,4,0,287.34,1,0,Inactive
686407,0,0,0,0,0,0,0,0,0,0,0,0,0,0,0,0,0,0,0,0,0,0,0,0,0,0,0,0,0,0,0,0,0,0,0,0,0,0,0,0,0,0,0,0,0,0,0,0,0,0,0,0,0,0,0,0,0,0,0,0,0,0,0,0,0,0,0,0,0,0,0,0,0,0,0,0,0,0,0,0,0,0,0,0,0,0,0,0,0,0,0,0,0,0,0,0,0,0,0,0,0,0,0,0,0,0,0,0,0,0,0,0,0,0,0,0,0,0,0,0,0,0,0,0,0,0,0,0,0,1,0,0,0,0,0,0,0,0,0,0,0,0,0,0,0,0,0,-2.21573,1.49488,-2.35465,2.21262,-2.69366,3.07893,-3.48462,3.97721,-0.777188,1.55036,-1.57028,2.40961,-2.3743,3.29943,-3.18839,4.20338,-1.08697,1.12474,-1.92171,1.98513,-2.76998,2.87685,-3.62369,3.78372,2.775,64.11,2,4,0,259.286,1,0,Inactive
652675,0,0,0,0,0,0,0,0,0,0,0,0,0,0,0,0,0,0,0,0,0,0,0,0,0,0,0,0,0,0,0,0,0,0,0,0,0,0,0,0,0,0,0,0,0,0,0,0,0,0,0,0,0,0,0,0,0,0,0,0,0,0,0,0,0,0,0,0,0,0,0,0,0,0,0,0,0,0,0,0,0,0,0,0,0,0,0,0,0,0,0,0,0,0,0,0,0,0,0,0,0,0,0,0,0,0,0,0,0,0,0,0,0,0,0,0,0,0,0,0,0,0,0,0,0,0,0,0,0,1,0,0,0,0,0,0,0,0,0,0,0,0,0,0,0,0,0,-2.38235,1.49952,-2.50819,2.22805,-2.76003,3.09379,-3.48454,3.99212,-0.777335,1.55056,-1.57085,2.41032,-2.3751,3.30094,-3.18914,4.20587,-1.08697,1.12291,-1.92173,1.98403,-2.77003,2.87767,-3.62378,3.78648,2.422,73.34,3,5,0,289.312,0,0,Inactive
